# Supplementary material for: An efficient post-hoc integration method improving peak alignment of metabolomics data from GCxGC/TOF-MS
Source: BMC Bioinformatics. 2013 Apr 10;14:123. doi: 10.1186/1471-2105-14-123 (PMC3637833; doi:10.1186/1471-2105-14-123)
Supplement: Additional file 2 — Supplementary Data II. This file includes numerical values for performance measures for all combinations of parameters, i.e, cutoff 1 and cutoff 2. [file 1471-2105-14-123-S2.xlsx]

## Sheet: EBM results-area
EBM-Pairwise-Std-Distance
	RT1	RT2	MRT	RT	RT1	RT2	MRT	RT
cutoff=0.5	16.3396	0.0202288	8.17989	16.3451	17.5311	0.0272774	8.77918	17.5366
cutoff=0.6	16.3396	0.0202288	8.17989	16.3451	16.1697	0.0259254	8.09782	16.1753
cutoff=0.7	16.3396	0.0202288	8.17989	16.3451	15.4639	0.0245781	7.74423	15.4694
cutoff=0.8	16.3396	0.0202288	8.17989	16.3451	14.7646	0.0200271	7.39231	14.77
cutoff=0.85	16.3396	0.0202288	8.17989	16.3451	14.4936	0.0181979	7.25589	14.4991
cutoff=0.9	16.3396	0.0202288	8.17989	16.3451	14.3038	0.0156745	7.15976	14.3093
cutoff=0.93	16.3396	0.0202288	8.17989	16.3451	14.3525	0.0156636	7.18408	14.3579
cutoff=0.95	16.3396	0.0202288	8.17989	16.3451	13.8399	0.015392	6.92762	13.8453
cutoff=0.97	16.3396	0.0202288	8.17989	16.3451	13.471	0.0152638	6.74315	13.4765
cutoff=0.99	16.3396	0.0202288	8.17989	16.3451	2.48408	0.0147632	1.24942	2.49017
EBM-Pairwise-Std-Position
	RT1	RT2	MRT	RT	RT1	RT2	MRT	RT
cutoff=0.5	0.00859489	0.00789337	0.00824413	0.00824413	0.00901219	0.0106203	0.00981622	0.00981622
cutoff=0.6	0.00859489	0.00789337	0.00824413	0.00824413	0.00853779	0.00996655	0.00925217	0.00925217
cutoff=0.7	0.00859489	0.00789337	0.00824413	0.00824413	0.00806913	0.00937391	0.00872152	0.00872152
cutoff=0.8	0.00859489	0.00789337	0.00824413	0.00824413	0.00777004	0.00781311	0.00779157	0.00779157
cutoff=0.85	0.00859489	0.00789337	0.00824413	0.00824413	0.00728968	0.0071418	0.00721574	0.00721574
cutoff=0.9	0.00859489	0.00789337	0.00824413	0.00824413	0.00706609	0.00625371	0.0066599	0.0066599
cutoff=0.93	0.00859489	0.00789337	0.00824413	0.00824413	0.00707587	0.00625225	0.00666406	0.00666406
cutoff=0.95	0.00859489	0.00789337	0.00824413	0.00824413	0.00690999	0.00613065	0.00652032	0.00652032
cutoff=0.97	0.00859489	0.00789337	0.00824413	0.00824413	0.00662564	0.00605086	0.00633825	0.00633825
cutoff=0.99	0.00859489	0.00789337	0.00824413	0.00824413	0.00194399	0.00541208	0.00367804	0.00367804
EBM-Series-Std-Distance
Before	free of cutoff
	RT1	RT2	MRT	RT
threshold=10	3.68511	0.00919385	1.84715	3.69125
threshold=9	3.68511	0.00919385	1.84715	3.69125
threshold=8	3.68511	0.00919385	1.84715	3.69125
threshold=7	3.68511	0.00919385	1.84715	3.69125
threshold=6	3.68511	0.00919385	1.84715	3.69125
After	cutoff=0.5				cutoff=0.6				cutoff=0.7				cutoff=0.8				cutoff=0.85				cutoff=0.9				cutoff=0.93				cutoff=0.95				cutoff=0.97				cutoff=0.99
	RT1	RT2	MRT	RT	RT1	RT2	MRT	RT	RT1	RT2	MRT	RT	RT1	RT2	MRT	RT	RT1	RT2	MRT	RT	RT1	RT2	MRT	RT	RT1	RT2	MRT	RT	RT1	RT2	MRT	RT	RT1	RT2	MRT	RT	RT1	RT2	MRT	RT
threshold=10	2.45267	0.0112263	1.23195	2.45869	2.45267	0.0112263	1.23195	2.45869	1.85393	0.00997694	0.931953	1.85988	1.76155	0.00972009	0.885634	1.76755	1.70994	0.00972889	0.859833	1.71601	1.34824	0.00898186	0.678609	1.35437	1.37632	0.00884722	0.692586	1.38227	1.35836	0.00891017	0.683637	1.36437	0.890806	0.00855039	0.449678	0.897259	0.920965	0.00861869	0.464792	0.927373
threshold=9	3.4141	0.0114556	1.71278	3.41996	3.4141	0.0114556	1.71278	3.41996	2.90012	0.0103218	1.45522	2.90592	2.8342	0.0100936	1.42215	2.84003	2.82629	0.0101152	1.4182	2.83218	2.51875	0.00944444	1.2641	2.5247	2.56627	0.00933124	1.2878	2.57204	2.67104	0.00981132	1.34043	2.67687	1.23363	0.0092716	0.621453	1.24008	0.920965	0.00861869	0.464792	0.927373
threshold=8	3.49459	0.0116521	1.75312	3.50043	3.4141	0.0114556	1.71278	3.41996	2.90012	0.0103218	1.45522	2.90592	2.8342	0.0100936	1.42215	2.84003	2.82629	0.0101152	1.4182	2.83218	2.51875	0.00944444	1.2641	2.5247	2.56627	0.00933124	1.2878	2.57204	2.67104	0.00981132	1.34043	2.67687	2.26778	0.00907565	1.13843	2.27401	0.920965	0.00861869	0.464792	0.927373
threshold=7	4.82271	0.0114931	2.4171	4.82841	4.76713	0.0113034	2.38922	4.77284	4.32279	0.0102204	2.16651	4.32845	4.28388	0.0100019	2.14694	4.28956	4.24644	0.0100253	2.12823	4.25217	3.97524	0.00937698	1.99231	3.98103	4.04752	0.00926667	2.02839	4.05313	4.14848	0.00972929	2.07911	4.15414	3.36477	0.00896599	1.68687	3.37081	0.920965	0.00861869	0.464792	0.927373
threshold=6	6.50068	0.0112834	3.25598	6.50612	6.47386	0.0111046	3.24248	6.47932	6.1149	0.0100976	3.0625	6.1203	6.10655	0.00989402	3.05822	6.11197	6.16033	0.00991039	3.08512	6.16578	5.94274	0.0093133	2.97602	5.94823	6.04178	0.00921111	3.0255	6.04711	5.77728	0.00964783	2.89347	5.78273	3.36477	0.00896599	1.68687	3.37081	0.920965	0.00861869	0.464792	0.927373
EBM-Series-Std-Position
Before	free of cutoff
	RT1	RT2	MRT	RT
threshold=10	0.00866999	0.00520975	0.00693987	0.00693987
threshold=9	0.00866999	0.00520975	0.00693987	0.00693987
threshold=8	0.00866999	0.00520975	0.00693987	0.00693987
threshold=7	0.00866999	0.00520975	0.00693987	0.00693987
threshold=6	0.00866999	0.00520975	0.00693987	0.00693987
After	cutoff=0.5				cutoff=0.6				cutoff=0.7				cutoff=0.8				cutoff=0.85				cutoff=0.9				cutoff=0.93				cutoff=0.95				cutoff=0.97				cutoff=0.99
	RT1	RT2	MRT	RT	RT1	RT2	MRT	RT	RT1	RT2	MRT	RT	RT1	RT2	MRT	RT	RT1	RT2	MRT	RT	RT1	RT2	MRT	RT	RT1	RT2	MRT	RT	RT1	RT2	MRT	RT	RT1	RT2	MRT	RT	RT1	RT2	MRT	RT
threshold=10	0.0037044	0.00575039	0.0047274	0.0047274	0.0037044	0.00575039	0.0047274	0.0047274	0.00264438	0.00481973	0.00373206	0.00373206	0.0026169	0.00473	0.00367345	0.00367345	0.00255231	0.00473661	0.00364446	0.00364446	0.00235799	0.00452131	0.00343965	0.00343965	0.00240712	0.00452378	0.00346545	0.00346545	0.00239763	0.00448052	0.00343908	0.00343908	0.00189042	0.0040516	0.00297101	0.00297101	0.00189252	0.00405683	0.00297468	0.00297468
threshold=9	0.00570408	0.00614092	0.0059225	0.0059225	0.00570408	0.00614092	0.0059225	0.0059225	0.0048044	0.00530396	0.00505418	0.00505418	0.00481723	0.00523059	0.00502391	0.00502391	0.00483852	0.0052548	0.00504666	0.00504666	0.00470453	0.00506903	0.00488678	0.00488678	0.0047933	0.00508161	0.00493745	0.00493745	0.00489603	0.00535227	0.00512415	0.00512415	0.00231382	0.0044391	0.00337646	0.00337646	0.00189252	0.00405683	0.00297468	0.00297468
threshold=8	0.00573561	0.00652034	0.00612798	0.00612798	0.00570408	0.00614092	0.0059225	0.0059225	0.0048044	0.00530396	0.00505418	0.00505418	0.00481723	0.00523059	0.00502391	0.00502391	0.00483852	0.0052548	0.00504666	0.00504666	0.00470453	0.00506903	0.00488678	0.00488678	0.0047933	0.00508161	0.00493745	0.00493745	0.00489603	0.00535227	0.00512415	0.00512415	0.005167	0.00467716	0.00492208	0.00492208	0.00189252	0.00405683	0.00297468	0.00297468
threshold=7	0.00966569	0.00686453	0.00826511	0.00826511	0.00969804	0.00650864	0.00810334	0.00810334	0.00897356	0.00572489	0.00734923	0.00734923	0.00905523	0.00566221	0.00735872	0.00735872	0.00775606	0.00553397	0.00664502	0.00664502	0.00767896	0.00535982	0.00651939	0.00651939	0.00781857	0.00537723	0.0065979	0.0065979	0.00791757	0.00563805	0.00677781	0.00677781	0.00720463	0.00491027	0.00605745	0.00605745	0.00189252	0.00405683	0.00297468	0.00297468
threshold=6	0.012599	0.00743544	0.0100172	0.0100172	0.0126721	0.00711412	0.0098931	0.0098931	0.0120926	0.00640809	0.00925034	0.00925034	0.012216	0.00636074	0.00928836	0.00928836	0.0111745	0.00627664	0.00872558	0.00872558	0.0111598	0.00612894	0.00864435	0.00864435	0.0113458	0.00615772	0.00875174	0.00875174	0.0109565	0.00629939	0.00862793	0.00862793	0.00720463	0.00491027	0.00605745	0.00605745	0.00189252	0.00405683	0.00297468	0.00297468
EBM-Pairwise-Rat-Distance
	RT1	RT2	MRT	RT	RT1	RT2	MRT	RT
cutoff=0.5	81.7213	0.0614808	40.8914	81.7301	101.722	0.078042	50.9	101.731
cutoff=0.6	81.7213	0.0614808	40.8914	81.7301	97.5414	0.0742297	48.8078	97.5502
cutoff=0.7	81.7213	0.0614808	40.8914	81.7301	89.4755	0.0657717	44.7707	89.4842
cutoff=0.8	81.7213	0.0614808	40.8914	81.7301	72.7003	0.0546888	36.3775	72.7092
cutoff=0.85	81.7213	0.0614808	40.8914	81.7301	56.8631	0.0452537	28.4542	56.8726
cutoff=0.9	81.7213	0.0614808	40.8914	81.7301	32.8588	0.0334085	16.4461	32.8694
cutoff=0.93	81.7213	0.0614808	40.8914	81.7301	20.0918	0.0273647	10.0596	20.1034
cutoff=0.95	81.7213	0.0614808	40.8914	81.7301	15.5447	0.0257964	7.78524	15.5567
cutoff=0.97	81.7213	0.0614808	40.8914	81.7301	13.1609	0.0260582	6.5935	13.1734
cutoff=0.99	81.7213	0.0614808	40.8914	81.7301	13.4712	0.0263594	6.7488	13.4839
EBM-Pairwise-Rat-Position
	RT1	RT2	MRT	RT	RT1	RT2	MRT	RT
cutoff=0.5	0.0394583	0.0320477	0.035753	0.035753	0.0497812	0.0409138	0.0453475	0.0453475
cutoff=0.6	0.0394583	0.0320477	0.035753	0.035753	0.0473359	0.0383576	0.0428467	0.0428467
cutoff=0.7	0.0394583	0.0320477	0.035753	0.035753	0.0431657	0.0343384	0.038752	0.038752
cutoff=0.8	0.0394583	0.0320477	0.035753	0.035753	0.0346066	0.0285936	0.0316001	0.0316001
cutoff=0.85	0.0394583	0.0320477	0.035753	0.035753	0.0268967	0.023308	0.0251023	0.0251023
cutoff=0.9	0.0394583	0.0320477	0.035753	0.035753	0.0157137	0.0170542	0.016384	0.016384
cutoff=0.93	0.0394583	0.0320477	0.035753	0.035753	0.00986941	0.013831	0.0118502	0.0118502
cutoff=0.95	0.0394583	0.0320477	0.035753	0.035753	0.00769405	0.0130079	0.010351	0.010351
cutoff=0.97	0.0394583	0.0320477	0.035753	0.035753	0.00637111	0.0129597	0.00966539	0.00966539
cutoff=0.99	0.0394583	0.0320477	0.035753	0.035753	0.00652146	0.0131251	0.0098233	0.0098233
EBM-Series-Rat-Distance
Before	free of cutoff
	RT1	RT2	MRT	RT
threshold=5	25.767	0.0247047	12.8958	25.7767
threshold=4	25.767	0.0247047	12.8958	25.7767
threshold=3	25.767	0.0247047	12.8958	25.7767
After	cutoff=0.5				cutoff=0.6				cutoff=0.7				cutoff=0.8				cutoff=0.85				cutoff=0.9				cutoff=0.93				cutoff=0.95				cutoff=0.97				cutoff=0.99
	RT1	RT2	MRT	RT	RT1	RT2	MRT	RT	RT1	RT2	MRT	RT	RT1	RT2	MRT	RT	RT1	RT2	MRT	RT	RT1	RT2	MRT	RT	RT1	RT2	MRT	RT	RT1	RT2	MRT	RT	RT1	RT2	MRT	RT	RT1	RT2	MRT	RT
threshold=5	53.5468	0.0621075	26.8044	53.5587	44.3618	0.0540934	22.208	44.3744	21.4709	0.0275854	10.7493	21.4812	4.11454	0.0172757	2.06591	4.12489	4.23919	0.0164508	2.12782	4.24976	3.48214	0.0160644	1.7491	3.49235	3.53572	0.0161077	1.77591	3.54588	3.53572	0.0161077	1.77591	3.54588	3.53572	0.0161077	1.77591	3.54588	3.53572	0.0161077	1.77591	3.54588
threshold=4	74.212	0.0668741	37.1395	74.2225	60.3741	0.0572992	30.2157	60.3853	39.9813	0.0353821	20.0083	39.9908	10.5153	0.020936	5.26814	10.5256	12.3325	0.0199399	6.1762	12.3432	12.2035	0.0193716	6.11143	12.2139	3.3981	0.016011	1.70705	3.4084	4.70649	0.0160906	2.36129	4.71669	3.53572	0.0161077	1.77591	3.54588	3.53572	0.0161077	1.77591	3.54588
threshold=3	88.9713	0.0775269	44.5244	88.9807	72.354	0.062747	36.2084	72.364	48.4372	0.0373828	24.2373	48.4462	17.8131	0.0241892	8.91863	17.8229	18.2658	0.020646	9.14323	18.2761	11.5428	0.0185776	5.7807	11.5533	4.83797	0.0160538	2.42701	4.8483	4.74307	0.0159684	2.37952	4.75329	4.10125	0.0159963	2.05863	4.11116	3.53572	0.0161077	1.77591	3.54588
EBM-Series-Rat-Position
Before	free of cutoff
	RT1	RT2	MRT	RT
threshold=5	0.0213538	0.0218034	0.0215786	0.0215786
threshold=4	0.0213538	0.0218034	0.0215786	0.0215786
threshold=3	0.0213538	0.0218034	0.0215786	0.0215786
After	cutoff=0.5				cutoff=0.6				cutoff=0.7				cutoff=0.8				cutoff=0.85				cutoff=0.9				cutoff=0.93				cutoff=0.95				cutoff=0.97				cutoff=0.99
	RT1	RT2	MRT	RT	RT1	RT2	MRT	RT	RT1	RT2	MRT	RT	RT1	RT2	MRT	RT	RT1	RT2	MRT	RT	RT1	RT2	MRT	RT	RT1	RT2	MRT	RT	RT1	RT2	MRT	RT	RT1	RT2	MRT	RT	RT1	RT2	MRT	RT
threshold=5	0.0323718	0.0362632	0.0343175	0.0343175	0.0240664	0.0295978	0.0268321	0.0268321	0.0122372	0.0180076	0.0151224	0.0151224	0.00374502	0.012362	0.00805352	0.00805352	0.00397121	0.0122185	0.00809486	0.00809486	0.0029982	0.0117521	0.00737515	0.00737515	0.00304432	0.0117913	0.00741779	0.00741779	0.00304432	0.0117913	0.00741779	0.00741779	0.00304432	0.0117913	0.00741779	0.00741779	0.00304432	0.0117913	0.00741779	0.00741779
threshold=4	0.0524722	0.0429495	0.0477108	0.0477108	0.0385493	0.0351987	0.036874	0.036874	0.0280477	0.0254942	0.026771	0.026771	0.0116479	0.0169173	0.0142826	0.0142826	0.00870596	0.0141764	0.0114412	0.0114412	0.00711866	0.0134544	0.0102866	0.0102866	0.00296537	0.0116604	0.00731287	0.00731287	0.00479701	0.0119189	0.00835796	0.00835796	0.00304432	0.0117913	0.00741779	0.00741779	0.00304432	0.0117913	0.00741779	0.00741779
threshold=3	0.0655254	0.0522749	0.0589001	0.0589001	0.049618	0.0405564	0.0450872	0.0450872	0.0367604	0.029468	0.0331142	0.0331142	0.0172201	0.0195874	0.0184037	0.0184037	0.0136112	0.0148743	0.0142428	0.0142428	0.00691045	0.0127823	0.00984639	0.00984639	0.00376537	0.0114534	0.0076094	0.0076094	0.0051392	0.0119009	0.00852006	0.00852006	0.00396178	0.0120691	0.00801544	0.00801544	0.00304432	0.0117913	0.00741779	0.00741779
EBM-Pairwise-Wheat-Distance
	RT1	RT2	MRT	RT	RT1	RT2	MRT	RT
cutoff=0.5	158.161	0.0473719	79.1043	158.163	207.022	0.0576911	103.54	207.023
cutoff=0.6	158.161	0.0473719	79.1043	158.163	203.173	0.0567605	101.615	203.174
cutoff=0.7	158.161	0.0473719	79.1043	158.163	194.643	0.0543768	97.3486	194.644
cutoff=0.8	158.161	0.0473719	79.1043	158.163	164.359	0.0466008	82.2029	164.361
cutoff=0.85	158.161	0.0473719	79.1043	158.163	125.643	0.0379233	62.8404	125.644
cutoff=0.9	158.161	0.0473719	79.1043	158.163	57.863	0.0202598	28.9416	57.8646
cutoff=0.93	158.161	0.0473719	79.1043	158.163	32.5114	0.0138065	16.2626	32.5132
cutoff=0.95	158.161	0.0473719	79.1043	158.163	26.5115	0.0121637	13.2618	26.5133
cutoff=0.97	158.161	0.0473719	79.1043	158.163	24.6194	0.0120142	12.3157	24.6212
cutoff=0.99	158.161	0.0473719	79.1043	158.163	25.4131	0.0123783	12.7128	25.415
EBM-Pairwise-Wheat-Position
	RT1	RT2	MRT	RT	RT1	RT2	MRT	RT
cutoff=0.5	0.0641407	0.033882	0.0490113	0.0490113	0.0837723	0.0417161	0.0627442	0.0627442
cutoff=0.6	0.0641407	0.033882	0.0490113	0.0490113	0.0818731	0.0410195	0.0614463	0.0614463
cutoff=0.7	0.0641407	0.033882	0.0490113	0.0490113	0.0782472	0.0390654	0.0586563	0.0586563
cutoff=0.8	0.0641407	0.033882	0.0490113	0.0490113	0.0651093	0.0331597	0.0491345	0.0491345
cutoff=0.85	0.0641407	0.033882	0.0490113	0.0490113	0.0489651	0.0266039	0.0377845	0.0377845
cutoff=0.9	0.0641407	0.033882	0.0490113	0.0490113	0.0228786	0.013866	0.0183723	0.0183723
cutoff=0.93	0.0641407	0.033882	0.0490113	0.0490113	0.0131167	0.0093528	0.0112348	0.0112348
cutoff=0.95	0.0641407	0.033882	0.0490113	0.0490113	0.0107269	0.0082666	0.00949674	0.00949674
cutoff=0.97	0.0641407	0.033882	0.0490113	0.0490113	0.00999762	0.00815951	0.00907856	0.00907856
cutoff=0.99	0.0641407	0.033882	0.0490113	0.0490113	0.0103125	0.00839452	0.00935353	0.00935353
EBM-Series-Wheat-Distance
Before	cutoff=0.5
	RT1	RT2	MRT	RT
threshold=8	19.5152	0.006443	9.7608	19.5161
threshold=7	19.5152	0.006443	9.7608	19.5161
threshold=6	19.5152	0.006443	9.7608	19.5161
threshold=5	19.5152	0.006443	9.7608	19.5161
After	free of cutoff				cutoff=0.6				cutoff=0.7				cutoff=0.8				cutoff=0.85				cutoff=0.9				cutoff=0.93				cutoff=0.95				cutoff=0.97				cutoff=0.99
	RT1	RT2	MRT	RT	RT1	RT2	MRT	RT	RT1	RT2	MRT	RT	RT1	RT2	MRT	RT	RT1	RT2	MRT	RT	RT1	RT2	MRT	RT	RT1	RT2	MRT	RT	RT1	RT2	MRT	RT	RT1	RT2	MRT	RT	RT1	RT2	MRT	RT
threshold=8	43.757	0.0142282	21.8856	43.758	27.9582	0.0113328	13.9848	27.9592	23.652	0.00980769	11.8309	23.653	22.3056	0.00896825	11.1573	22.3067	2.17484	0.00240938	1.08862	2.17608	2.80597	0.00236674	1.40417	2.80718	3.31263	0.00303313	1.65783	3.3138	3.31263	0.00303313	1.65783	3.3138	3.32353	0.00301471	1.66327	3.3247	3.32353	0.00301471	1.66327	3.3247
threshold=7	70.1516	0.022764	35.0872	70.1525	50.3075	0.0182857	25.1629	50.3084	37.0952	0.0139658	18.5546	37.0962	36.1071	0.0127273	18.0599	36.1082	2.39382	0.00245174	1.19814	2.39495	3.27593	0.00263209	1.63928	3.27708	3.3166	0.00303089	1.65982	3.31777	3.21932	0.00302817	1.61117	3.22053	3.32353	0.00301471	1.66327	3.3247	3.32353	0.00301471	1.66327	3.3247
threshold=6	83.8138	0.0260423	41.9199	83.8147	62.5998	0.0208028	31.3103	62.6007	46.9672	0.0157143	23.4915	46.9682	42.6239	0.0141399	21.319	42.625	6.62021	0.00291812	3.31156	6.62134	3.73655	0.00260668	1.86958	3.73769	4.24861	0.00332096	2.12596	4.24974	3.6047	0.00332681	1.80401	3.60588	3.75569	0.00335404	1.87952	3.75684	3.32353	0.00301471	1.66327	3.3247
threshold=5	98.0816	0.028154	49.0549	98.0825	75.2179	0.0227685	37.6204	75.2188	58.2627	0.0180069	29.1403	58.2636	51.7838	0.0168082	25.9003	51.7848	12.9262	0.00441915	6.46532	12.9273	4.43854	0.0029402	2.22074	4.43967	4.14828	0.00329114	2.07579	4.14943	3.55598	0.00332046	1.77965	3.55719	3.70204	0.00334694	1.85269	3.70322	3.32353	0.00301471	1.66327	3.3247
EBM-Series-Wheat-Position
Before	free of cutoff
	RT1	RT2	MRT	RT
threshold=8	0.0203953	0.00937566	0.0148855	0.0148855
threshold=7	0.0203953	0.00937566	0.0148855	0.0148855
threshold=6	0.0203953	0.00937566	0.0148855	0.0148855
threshold=5	0.0203953	0.00937566	0.0148855	0.0148855
After	cutoff=0.5				cutoff=0.6				cutoff=0.7				cutoff=0.8				cutoff=0.85				cutoff=0.9				cutoff=0.93				cutoff=0.95				cutoff=0.97				cutoff=0.99
	RT1	RT2	MRT	RT	RT1	RT2	MRT	RT	RT1	RT2	MRT	RT	RT1	RT2	MRT	RT	RT1	RT2	MRT	RT	RT1	RT2	MRT	RT	RT1	RT2	MRT	RT	RT1	RT2	MRT	RT	RT1	RT2	MRT	RT	RT1	RT2	MRT	RT
threshold=8	0.0257739	0.0143194	0.0200466	0.0200466	0.016428	0.0115304	0.0139792	0.0139792	0.0154168	0.0103594	0.0128881	0.0128881	0.014287	0.00927489	0.011781	0.011781	0.00158446	0.00285476	0.00221961	0.00221961	0.00238362	0.00285193	0.00261777	0.00261777	0.00252613	0.00326805	0.00289709	0.00289709	0.00252613	0.00326805	0.00289709	0.00289709	0.00251262	0.00318636	0.00284949	0.00284949	0.00251262	0.00318636	0.00284949	0.00284949
threshold=7	0.0414451	0.024553	0.032999	0.032999	0.0273247	0.0201105	0.0237176	0.0237176	0.0219188	0.0159631	0.018941	0.018941	0.0209936	0.0140183	0.0175059	0.0175059	0.00185159	0.00288565	0.00236862	0.00236862	0.00262951	0.0030636	0.00284656	0.00284656	0.00256782	0.00326254	0.00291518	0.00291518	0.00245498	0.00326298	0.00285898	0.00285898	0.00251262	0.00318636	0.00284949	0.00284949	0.00251262	0.00318636	0.00284949	0.00284949
threshold=6	0.0564579	0.0310767	0.0437673	0.0437673	0.04055	0.0256884	0.0331192	0.0331192	0.0339738	0.0203821	0.027178	0.027178	0.0282744	0.0163175	0.0222959	0.0222959	0.00807476	0.00357668	0.00582572	0.00582572	0.00411857	0.00318435	0.00365146	0.00365146	0.00466274	0.00372953	0.00419613	0.00419613	0.00300296	0.00360925	0.0033061	0.0033061	0.00311151	0.00356408	0.0033378	0.0033378	0.00251262	0.00318636	0.00284949	0.00284949
threshold=5	0.0690246	0.0346613	0.0518429	0.0518429	0.052912	0.0293345	0.0411232	0.0411232	0.0464894	0.0243117	0.0354006	0.0354006	0.0353888	0.0190196	0.0272042	0.0272042	0.015017	0.00552214	0.0102696	0.0102696	0.00430667	0.00351542	0.00391105	0.00391105	0.00454949	0.00371431	0.0041319	0.0041319	0.00296238	0.00361415	0.00328827	0.00328827	0.00306706	0.00356992	0.00331849	0.00331849	0.00251262	0.00318636	0.00284949	0.00284949

## Sheet: mSPA results-area
mSPA-Pairwise-Std-Distance
	RT1	RT2	MRT	RT	RT1	RT2	MRT	RT
cutoff=0.5	5.95952	0.0171861	2.98835	5.96538	7.51993	0.0236398	3.77179	7.52574
cutoff=0.6	5.95952	0.0171861	2.98835	5.96538	7.138	0.0219449	3.57997	7.14375
cutoff=0.7	5.95952	0.0171861	2.98835	5.96538	6.57382	0.0194117	3.29662	6.5796
cutoff=0.8	5.95952	0.0171861	2.98835	5.96538	6.32157	0.0188489	3.17021	6.32734
cutoff=0.85	5.95952	0.0171861	2.98835	5.96538	6.18036	0.0185883	3.09947	6.18613
cutoff=0.9	5.95952	0.0171861	2.98835	5.96538	6.15149	0.0185084	3.085	6.15727
cutoff=0.93	5.95952	0.0171861	2.98835	5.96538	6.10461	0.0184956	3.06155	6.1104
cutoff=0.95	5.95952	0.0171861	2.98835	5.96538	6.08336	0.018492	3.05093	6.08915
cutoff=0.97	5.95952	0.0171861	2.98835	5.96538	6.07732	0.0184637	3.04789	6.08311
cutoff=0.99	5.95952	0.0171861	2.98835	5.96538	6.05949	0.0184609	3.03897	6.06528
mSPA-Pairwise-Std-Position
	RT1	RT2	MRT	RT	RT1	RT2	MRT	RT
cutoff=0.5	0.00290502	0.00668844	0.00479673	0.00479673	0.00389385	0.00918892	0.00654138	0.00654138
cutoff=0.6	0.00290502	0.00668844	0.00479673	0.00479673	0.00365083	0.00852142	0.00608612	0.00608612
cutoff=0.7	0.00290502	0.00668844	0.00479673	0.00479673	0.00331596	0.00749593	0.00540595	0.00540595
cutoff=0.8	0.00290502	0.00668844	0.00479673	0.00479673	0.00319578	0.00726211	0.00522894	0.00522894
cutoff=0.85	0.00290502	0.00668844	0.00479673	0.00479673	0.00307231	0.00714062	0.00510647	0.00510647
cutoff=0.9	0.00290502	0.00668844	0.00479673	0.00479673	0.00303611	0.00710034	0.00506823	0.00506823
cutoff=0.93	0.00290502	0.00668844	0.00479673	0.00479673	0.00298975	0.00709254	0.00504114	0.00504114
cutoff=0.95	0.00290502	0.00668844	0.00479673	0.00479673	0.00296903	0.00708975	0.00502939	0.00502939
cutoff=0.97	0.00290502	0.00668844	0.00479673	0.00479673	0.00296258	0.00707522	0.0050189	0.0050189
cutoff=0.99	0.00290502	0.00668844	0.00479673	0.00479673	0.00294234	0.00707343	0.00500788	0.00500788
mSPA-Series-Std-Distance
Before	cutoff=0.5
	RT1	RT2	MRT	RT
threshold=10	1.72507	0.00985299	0.867462	1.73087
threshold=9	1.72507	0.00985299	0.867462	1.73087
threshold=8	1.72507	0.00985299	0.867462	1.73087
threshold=7	1.72507	0.00985299	0.867462	1.73087
threshold=6	1.72507	0.00985299	0.867462	1.73087
After	cutoff=0.5				cutoff=0.6				cutoff=0.7				cutoff=0.8				cutoff=0.85				cutoff=0.9				cutoff=0.93				cutoff=0.95				cutoff=0.97				cutoff=0.99
	RT1	RT2	MRT	RT	RT1	RT2	MRT	RT	RT1	RT2	MRT	RT	RT1	RT2	MRT	RT	RT1	RT2	MRT	RT	RT1	RT2	MRT	RT	RT1	RT2	MRT	RT	RT1	RT2	MRT	RT	RT1	RT2	MRT	RT	RT1	RT2	MRT	RT
threshold=10	2.43071	0.0109613	1.22084	2.43636	2.14235	0.0104497	1.0764	2.14807	1.59479	0.00942857	0.802111	1.60058	1.59479	0.00942857	0.802111	1.60058	1.59479	0.00942857	0.802111	1.60058	1.59479	0.00942857	0.802111	1.60058	1.59479	0.00942857	0.802111	1.60058	1.59479	0.00942857	0.802111	1.60058	1.59479	0.00942857	0.802111	1.60058	1.59479	0.00942857	0.802111	1.60058
threshold=9	2.61229	0.0113676	1.31183	2.61796	2.1948	0.0105846	1.10269	2.20048	1.65661	0.0095816	0.833096	1.66236	1.65661	0.0095816	0.833096	1.66236	1.65661	0.0095816	0.833096	1.66236	1.65661	0.0095816	0.833096	1.66236	1.65661	0.0095816	0.833096	1.66236	1.65661	0.0095816	0.833096	1.66236	1.59479	0.00942857	0.802111	1.60058	1.59479	0.00942857	0.802111	1.60058
threshold=8	2.61229	0.0113676	1.31183	2.61796	2.32976	0.0109259	1.17035	2.33542	1.65661	0.0095816	0.833096	1.66236	1.65661	0.0095816	0.833096	1.66236	1.65661	0.0095816	0.833096	1.66236	1.65661	0.0095816	0.833096	1.66236	1.65661	0.0095816	0.833096	1.66236	1.65661	0.0095816	0.833096	1.66236	1.59479	0.00942857	0.802111	1.60058	1.59479	0.00942857	0.802111	1.60058
threshold=7	2.61229	0.0113676	1.31183	2.61796	2.32976	0.0109259	1.17035	2.33542	1.65661	0.0095816	0.833096	1.66236	1.65661	0.0095816	0.833096	1.66236	1.65661	0.0095816	0.833096	1.66236	1.65661	0.0095816	0.833096	1.66236	1.65661	0.0095816	0.833096	1.66236	1.65661	0.0095816	0.833096	1.66236	1.59479	0.00942857	0.802111	1.60058	1.59479	0.00942857	0.802111	1.60058
threshold=6	2.61229	0.0113676	1.31183	2.61796	2.32976	0.0109259	1.17035	2.33542	1.65661	0.0095816	0.833096	1.66236	1.65661	0.0095816	0.833096	1.66236	1.65661	0.0095816	0.833096	1.66236	1.65661	0.0095816	0.833096	1.66236	1.65661	0.0095816	0.833096	1.66236	1.65661	0.0095816	0.833096	1.66236	1.59479	0.00942857	0.802111	1.60058	1.59479	0.00942857	0.802111	1.60058
mSPA-Series-Std-Position
Before	cutoff=0.5
	RT1	RT2	MRT	RT
threshold=10	0.00271487	0.00543589	0.00407538	0.00407538
threshold=9	0.00271487	0.00543589	0.00407538	0.00407538
threshold=8	0.00271487	0.00543589	0.00407538	0.00407538
threshold=7	0.00271487	0.00543589	0.00407538	0.00407538
threshold=6	0.00271487	0.00543589	0.00407538	0.00407538
After	cutoff=0.5				cutoff=0.6				cutoff=0.7				cutoff=0.8				cutoff=0.85				cutoff=0.9				cutoff=0.93				cutoff=0.95				cutoff=0.97				cutoff=0.99
	RT1	RT2	MRT	RT	RT1	RT2	MRT	RT	RT1	RT2	MRT	RT	RT1	RT2	MRT	RT	RT1	RT2	MRT	RT	RT1	RT2	MRT	RT	RT1	RT2	MRT	RT	RT1	RT2	MRT	RT	RT1	RT2	MRT	RT	RT1	RT2	MRT	RT
threshold=10	0.00359475	0.00603537	0.00481506	0.00481506	0.00325151	0.00573102	0.00449127	0.00449127	0.00229376	0.00492172	0.00360774	0.00360774	0.00229376	0.00492172	0.00360774	0.00360774	0.00229376	0.00492172	0.00360774	0.00360774	0.00229376	0.00492172	0.00360774	0.00360774	0.00229376	0.00492172	0.00360774	0.00360774	0.00229376	0.00492172	0.00360774	0.00360774	0.00229376	0.00492172	0.00360774	0.00360774	0.00229376	0.00492172	0.00360774	0.00360774
threshold=9	0.00382481	0.00623346	0.00502913	0.00502913	0.00324923	0.0057384	0.00449381	0.00449381	0.00230641	0.00494186	0.00362414	0.00362414	0.00230641	0.00494186	0.00362414	0.00362414	0.00230641	0.00494186	0.00362414	0.00362414	0.00230641	0.00494186	0.00362414	0.00362414	0.00230641	0.00494186	0.00362414	0.00362414	0.00230641	0.00494186	0.00362414	0.00362414	0.00229376	0.00492172	0.00360774	0.00360774	0.00229376	0.00492172	0.00360774	0.00360774
threshold=8	0.00382481	0.00623346	0.00502913	0.00502913	0.00376461	0.00624964	0.00500713	0.00500713	0.00230641	0.00494186	0.00362414	0.00362414	0.00230641	0.00494186	0.00362414	0.00362414	0.00230641	0.00494186	0.00362414	0.00362414	0.00230641	0.00494186	0.00362414	0.00362414	0.00230641	0.00494186	0.00362414	0.00362414	0.00230641	0.00494186	0.00362414	0.00362414	0.00229376	0.00492172	0.00360774	0.00360774	0.00229376	0.00492172	0.00360774	0.00360774
threshold=7	0.00382481	0.00623346	0.00502913	0.00502913	0.00376461	0.00624964	0.00500713	0.00500713	0.00230641	0.00494186	0.00362414	0.00362414	0.00230641	0.00494186	0.00362414	0.00362414	0.00230641	0.00494186	0.00362414	0.00362414	0.00230641	0.00494186	0.00362414	0.00362414	0.00230641	0.00494186	0.00362414	0.00362414	0.00230641	0.00494186	0.00362414	0.00362414	0.00229376	0.00492172	0.00360774	0.00360774	0.00229376	0.00492172	0.00360774	0.00360774
threshold=6	0.00382481	0.00623346	0.00502913	0.00502913	0.00376461	0.00624964	0.00500713	0.00500713	0.00230641	0.00494186	0.00362414	0.00362414	0.00230641	0.00494186	0.00362414	0.00362414	0.00230641	0.00494186	0.00362414	0.00362414	0.00230641	0.00494186	0.00362414	0.00362414	0.00230641	0.00494186	0.00362414	0.00362414	0.00230641	0.00494186	0.00362414	0.00362414	0.00229376	0.00492172	0.00360774	0.00360774	0.00229376	0.00492172	0.00360774	0.00360774
mSPA-Pairwise-Rat-Distance
	RT1	RT2	MRT	RT	RT1	RT2	MRT	RT
cutoff=0.5	15.7982	0.0304332	7.91432	15.809	53.8112	0.0576149	26.9344	53.822
cutoff=0.6	15.7982	0.0304332	7.91432	15.809	40.8874	0.0476395	20.4675	40.8984
cutoff=0.7	15.7982	0.0304332	7.91432	15.809	28.2323	0.0357523	14.134	28.2436
cutoff=0.8	15.7982	0.0304332	7.91432	15.809	19.62	0.0287541	9.82438	19.6314
cutoff=0.85	15.7982	0.0304332	7.91432	15.809	15.0474	0.027309	7.53734	15.0592
cutoff=0.9	15.7982	0.0304332	7.91432	15.809	11.1712	0.025196	5.59822	11.1832
cutoff=0.93	15.7982	0.0304332	7.91432	15.809	8.38025	0.0236186	4.20194	8.39242
cutoff=0.95	15.7982	0.0304332	7.91432	15.809	7.26103	0.023086	3.64206	7.27329
cutoff=0.97	15.7982	0.0304332	7.91432	15.809	6.3439	0.0223683	3.18313	6.35621
cutoff=0.99	15.7982	0.0304332	7.91432	15.809	5.589	0.0210843	2.80504	5.60135
mSPA-Pairwise-Rat-Position
	RT1	RT2	MRT	RT	RT1	RT2	MRT	RT
cutoff=0.5	0.00861478	0.0156969	0.0121558	0.0121558	0.0271525	0.0297972	0.0284749	0.0284749
cutoff=0.6	0.00861478	0.0156969	0.0121558	0.0121558	0.0202641	0.0236801	0.0219721	0.0219721
cutoff=0.7	0.00861478	0.0156969	0.0121558	0.0121558	0.0137733	0.0179538	0.0158635	0.0158635
cutoff=0.8	0.00861478	0.0156969	0.0121558	0.0121558	0.00966198	0.0147432	0.0122026	0.0122026
cutoff=0.85	0.00861478	0.0156969	0.0121558	0.0121558	0.00723538	0.013879	0.0105572	0.0105572
cutoff=0.9	0.00861478	0.0156969	0.0121558	0.0121558	0.00551031	0.0126745	0.0090924	0.0090924
cutoff=0.93	0.00861478	0.0156969	0.0121558	0.0121558	0.00406587	0.0117068	0.00788631	0.00788631
cutoff=0.95	0.00861478	0.0156969	0.0121558	0.0121558	0.00352052	0.0113926	0.00745654	0.00745654
cutoff=0.97	0.00861478	0.0156969	0.0121558	0.0121558	0.00311304	0.0110493	0.00708119	0.00708119
cutoff=0.99	0.00861478	0.0156969	0.0121558	0.0121558	0.00282769	0.0103982	0.00661293	0.00661293
mSPA-Series-Rat-Distance
Before	free of cutoff
	RT1	RT2	MRT	RT
threshold=5	8.30831	0.0177135	4.16301	8.31778
threshold=4	8.30831	0.0177135	4.16301	8.31778
threshold=3	8.30831	0.0177135	4.16301	8.31778
After	cutoff=0.5				cutoff=0.6				cutoff=0.7				cutoff=0.8				cutoff=0.85				cutoff=0.9				cutoff=0.93				cutoff=0.95				cutoff=0.97				cutoff=0.99
	RT1	RT2	MRT	RT	RT1	RT2	MRT	RT	RT1	RT2	MRT	RT	RT1	RT2	MRT	RT	RT1	RT2	MRT	RT	RT1	RT2	MRT	RT	RT1	RT2	MRT	RT	RT1	RT2	MRT	RT	RT1	RT2	MRT	RT	RT1	RT2	MRT	RT
threshold=5	36.5267	0.0485714	18.2876	36.5362	27.8871	0.0353045	13.9612	27.8971	17.9075	0.0201658	8.96383	17.9179	4.88389	0.0150983	2.44949	4.8945	4.88389	0.0150983	2.44949	4.8945	4.45062	0.0146293	2.23262	4.4614	4.45062	0.0146293	2.23262	4.4614	4.45062	0.0146293	2.23262	4.4614	4.45062	0.0146293	2.23262	4.4614	4.45062	0.0146293	2.23262	4.4614
threshold=4	41.6824	0.0492071	20.8658	41.6916	26.1039	0.0338463	13.0689	26.114	20.9505	0.0201263	10.4853	20.9605	8.8384	0.015538	4.42697	8.84882	4.88638	0.0149451	2.45066	4.89687	4.45062	0.0146293	2.23262	4.4614	4.45062	0.0146293	2.23262	4.4614	4.45062	0.0146293	2.23262	4.4614	4.45062	0.0146293	2.23262	4.4614	4.45062	0.0146293	2.23262	4.4614
threshold=3	39.0682	0.0470601	19.5576	39.0771	25.1855	0.0325409	12.609	25.1954	21.0714	0.019885	10.5456	21.0811	8.77022	0.0154758	4.39285	8.78056	4.86042	0.0148886	2.43765	4.87083	4.45062	0.0146293	2.23262	4.4614	4.45062	0.0146293	2.23262	4.4614	4.45062	0.0146293	2.23262	4.4614	4.45062	0.0146293	2.23262	4.4614	4.45062	0.0146293	2.23262	4.4614
mSPA-Series-Rat-Position
Before	free of cutoff
	RT1	RT2	MRT	RT
threshold=5	0.00818732	0.0135366	0.010862	0.010862
threshold=4	0.00818732	0.0135366	0.010862	0.010862
threshold=3	0.00818732	0.0135366	0.010862	0.010862
After	cutoff=0.5				cutoff=0.6				cutoff=0.7				cutoff=0.8				cutoff=0.85				cutoff=0.9				cutoff=0.93				cutoff=0.95				cutoff=0.97				cutoff=0.99
	RT1	RT2	MRT	RT	RT1	RT2	MRT	RT	RT1	RT2	MRT	RT	RT1	RT2	MRT	RT	RT1	RT2	MRT	RT	RT1	RT2	MRT	RT	RT1	RT2	MRT	RT	RT1	RT2	MRT	RT	RT1	RT2	MRT	RT	RT1	RT2	MRT	RT
threshold=5	0.0211596	0.0296833	0.0254214	0.0254214	0.0145237	0.0174492	0.0159865	0.0159865	0.00987446	0.0129523	0.0114134	0.0114134	0.00343623	0.00982112	0.00662868	0.00662868	0.00343623	0.00982112	0.00662868	0.00662868	0.00316163	0.00940198	0.00628181	0.00628181	0.00316163	0.00940198	0.00628181	0.00628181	0.00316163	0.00940198	0.00628181	0.00628181	0.00316163	0.00940198	0.00628181	0.00628181	0.00316163	0.00940198	0.00628181	0.00628181
threshold=4	0.0234077	0.0303903	0.026899	0.026899	0.0138258	0.0168189	0.0153224	0.0153224	0.0117165	0.0131299	0.0124232	0.0124232	0.00565076	0.0102549	0.00795285	0.00795285	0.00349313	0.00973978	0.00661645	0.00661645	0.00316163	0.00940198	0.00628181	0.00628181	0.00316163	0.00940198	0.00628181	0.00628181	0.00316163	0.00940198	0.00628181	0.00628181	0.00316163	0.00940198	0.00628181	0.00628181	0.00316163	0.00940198	0.00628181	0.00628181
threshold=3	0.0225099	0.0302847	0.0263973	0.0263973	0.0137519	0.0165821	0.015167	0.015167	0.0122268	0.0132975	0.0127622	0.0127622	0.00563901	0.0102121	0.00792558	0.00792558	0.00350471	0.00970212	0.00660342	0.00660342	0.00316163	0.00940198	0.00628181	0.00628181	0.00316163	0.00940198	0.00628181	0.00628181	0.00316163	0.00940198	0.00628181	0.00628181	0.00316163	0.00940198	0.00628181	0.00628181	0.00316163	0.00940198	0.00628181	0.00628181
EBM-Pairwise-Wheat-Distance
	RT1	RT2	MRT	RT	RT1	RT2	MRT	RT
cutoff=0.5	25.9809	0.0164152	12.9987	25.9831	115.685	0.0364253	57.8606	115.687
cutoff=0.6	25.9809	0.0164152	12.9987	25.9831	114.253	0.0361592	57.1443	114.255
cutoff=0.7	25.9809	0.0164152	12.9987	25.9831	111.47	0.0343331	55.7523	111.472
cutoff=0.8	25.9809	0.0164152	12.9987	25.9831	82.8209	0.0286694	41.4248	82.8228
cutoff=0.85	25.9809	0.0164152	12.9987	25.9831	57.4423	0.0217849	28.7321	57.444
cutoff=0.9	25.9809	0.0164152	12.9987	25.9831	31.8589	0.0145988	15.9368	31.8605
cutoff=0.93	25.9809	0.0164152	12.9987	25.9831	20.2254	0.0107075	10.1181	20.227
cutoff=0.95	25.9809	0.0164152	12.9987	25.9831	14.7127	0.00889629	7.3608	14.7143
cutoff=0.97	25.9809	0.0164152	12.9987	25.9831	9.13288	0.00681941	4.56985	9.13449
cutoff=0.99	25.9809	0.0164152	12.9987	25.9831	6.64167	0.00588663	3.32378	6.6434
EBM-Pairwise-Wheat-Position
	RT1	RT2	MRT	RT	RT1	RT2	MRT	RT
cutoff=0.5	0.011674	0.0125499	0.012112	0.012112	0.0476874	0.0270054	0.0373464	0.0373464
cutoff=0.6	0.011674	0.0125499	0.012112	0.012112	0.0469702	0.0267803	0.0368752	0.0368752
cutoff=0.7	0.011674	0.0125499	0.012112	0.012112	0.0454536	0.0248681	0.0351609	0.0351609
cutoff=0.8	0.011674	0.0125499	0.012112	0.012112	0.0336528	0.0205977	0.0271252	0.0271252
cutoff=0.85	0.011674	0.0125499	0.012112	0.012112	0.0227921	0.0156018	0.019197	0.019197
cutoff=0.9	0.011674	0.0125499	0.012112	0.012112	0.0129785	0.0105283	0.0117534	0.0117534
cutoff=0.93	0.011674	0.0125499	0.012112	0.012112	0.00838461	0.00775235	0.00806848	0.00806848
cutoff=0.95	0.011674	0.0125499	0.012112	0.012112	0.00620501	0.00644234	0.00632367	0.00632367
cutoff=0.97	0.011674	0.0125499	0.012112	0.012112	0.00414499	0.00495361	0.0045493	0.0045493
cutoff=0.99	0.011674	0.0125499	0.012112	0.012112	0.00328415	0.0043169	0.00380052	0.00380052
mSPA-Series-Wheat-Distance
Before	free of cutoff
	RT1	RT2	MRT	RT
threshold=8	7.10736	0.00937445	3.55837	7.1099
threshold=7	7.10736	0.00937445	3.55837	7.1099
threshold=6	7.10736	0.00937445	3.55837	7.1099
threshold=5	7.10736	0.00937445	3.55837	7.1099
After	cutoff=0.5				cutoff=0.6				cutoff=0.7				cutoff=0.8				cutoff=0.85				cutoff=0.9				cutoff=0.93				cutoff=0.95				cutoff=0.97				cutoff=0.99
	RT1	RT2	MRT	RT	RT1	RT2	MRT	RT	RT1	RT2	MRT	RT	RT1	RT2	MRT	RT	RT1	RT2	MRT	RT	RT1	RT2	MRT	RT	RT1	RT2	MRT	RT	RT1	RT2	MRT	RT	RT1	RT2	MRT	RT	RT1	RT2	MRT	RT
threshold=8	27.2857	0.0119231	13.6488	27.2869	27.2857	0.0119231	13.6488	27.2869	24.6457	0.0121071	12.3289	24.6469	10.2556	0.00942105	5.13253	10.2568	8.50077	0.00576805	4.25327	8.50193	8.58385	0.00581522	4.29483	8.58503	6.47191	0.0050321	3.23847	6.47309	5.26948	0.00461039	2.63705	5.27067	4.82759	0.00458949	2.41609	4.82879	3.95578	0.00389456	1.97984	3.95699
threshold=7	42.0231	0.0158351	21.0195	42.0242	42.0231	0.0158351	21.0195	42.0242	37.5297	0.0161538	18.7729	37.5307	13.3051	0.0120581	6.65857	13.3061	11.1155	0.00651553	5.56102	11.1166	10.103	0.00649936	5.05473	10.104	7.22102	0.00497978	3.613	7.22211	5.85165	0.00453984	2.92809	5.85275	4.74116	0.00430693	2.37273	4.74229	3.91209	0.00383046	1.95796	3.91328
threshold=6	45.8652	0.0167565	22.941	45.8662	45.8652	0.0167565	22.941	45.8662	42.3571	0.0171476	21.1871	42.3581	22.3531	0.0137806	11.1834	22.3541	16.3323	0.0082328	8.17025	16.3333	10.7177	0.00681714	5.36227	10.7188	7.40148	0.00491995	3.7032	7.40259	5.84439	0.00454082	2.92446	5.8455	4.65344	0.00437169	2.32891	4.65459	3.90774	0.00385417	1.9558	3.90897
threshold=5	61.2075	0.0221805	30.6148	61.2097	58.8723	0.0220257	29.4471	58.8744	56.4427	0.0225549	28.2326	56.4449	33.2291	0.0184024	16.6237	33.2314	21.2143	0.0121607	10.6132	21.2167	12.5476	0.00694444	6.27728	12.5487	8.09378	0.00482552	4.0493	8.09489	6.73243	0.00443311	3.36843	6.73355	4.9892	0.00418367	2.49669	4.99035	3.66713	0.00372399	1.83543	3.66836
mSPA-Series-Wheat-Position
Before	free of cutoff
	RT1	RT2	MRT	RT
threshold=8	0.00670617	0.00945779	0.00808198	0.00808198
threshold=7	0.00670617	0.00945779	0.00808198	0.00808198
threshold=6	0.00670617	0.00945779	0.00808198	0.00808198
threshold=5	0.00670617	0.00945779	0.00808198	0.00808198
After	cutoff=0.5				cutoff=0.6				cutoff=0.7				cutoff=0.8				cutoff=0.85				cutoff=0.9				cutoff=0.93				cutoff=0.95				cutoff=0.97				cutoff=0.99
	RT1	RT2	MRT	RT	RT1	RT2	MRT	RT	RT1	RT2	MRT	RT	RT1	RT2	MRT	RT	RT1	RT2	MRT	RT	RT1	RT2	MRT	RT	RT1	RT2	MRT	RT	RT1	RT2	MRT	RT	RT1	RT2	MRT	RT	RT1	RT2	MRT	RT
threshold=8	0.0229891	0.0146436	0.0188163	0.0188163	0.0229891	0.0146436	0.0188163	0.0188163	0.0212269	0.0149674	0.0180971	0.0180971	0.00960424	0.0113345	0.0104694	0.0104694	0.00570391	0.00616235	0.00593313	0.00593313	0.0057612	0.00620414	0.00598267	0.00598267	0.00456754	0.00522861	0.00489807	0.00489807	0.00409226	0.00491739	0.00450482	0.00450482	0.00350901	0.00495452	0.00423177	0.00423177	0.00329342	0.00453382	0.00391362	0.00391362
threshold=7	0.0373095	0.0209947	0.0291521	0.0291521	0.0373095	0.0209947	0.0291521	0.0291521	0.0331835	0.0215338	0.0273586	0.0273586	0.0123054	0.0152246	0.013765	0.013765	0.0086117	0.00726679	0.00793924	0.00793924	0.00716423	0.00707463	0.00711943	0.00711943	0.00547989	0.005478	0.00547895	0.00547895	0.0044934	0.00489576	0.00469458	0.00469458	0.00360911	0.00469122	0.00415016	0.00415016	0.00327716	0.00443084	0.003854	0.003854
threshold=6	0.0424853	0.0228445	0.0326649	0.0326649	0.0424853	0.0228445	0.0326649	0.0326649	0.0390323	0.0234207	0.0312265	0.0312265	0.0219364	0.0182646	0.0201005	0.0201005	0.0152035	0.00996855	0.012586	0.012586	0.00875691	0.00794169	0.0083493	0.0083493	0.00646866	0.00553885	0.00600375	0.00600375	0.00457777	0.00494538	0.00476158	0.00476158	0.00351092	0.0047098	0.00411036	0.00411036	0.00320645	0.00444328	0.00382487	0.00382487
threshold=5	0.0573236	0.0280518	0.0426877	0.0426877	0.0541382	0.0277672	0.0409527	0.0409527	0.0517026	0.0284377	0.0400701	0.0400701	0.0368579	0.0231772	0.0300176	0.0300176	0.0238263	0.0140149	0.0189206	0.0189206	0.0117989	0.00819643	0.00999767	0.00999767	0.00790142	0.00555428	0.00672785	0.00672785	0.00625556	0.0049392	0.00559738	0.00559738	0.00447007	0.00456823	0.00451915	0.00451915	0.0030047	0.00430032	0.00365251	0.00365251

## Sheet: SW results-area
SWPA-Pairwise-Std-Distance
	RT1	RT2	MRT	RT	RT1	RT2	MRT	RT
cutoff=0.5	1.45436	0.0115223	0.732939	1.4624	6.9408	0.0257355	3.48327	6.94843
cutoff=0.6	1.45436	0.0115223	0.732939	1.4624	6.13883	0.0235824	3.08121	6.14512
cutoff=0.7	1.45436	0.0115223	0.732939	1.4624	5.29633	0.0231054	2.65972	5.30266
cutoff=0.8	1.45436	0.0115223	0.732939	1.4624	3.98478	0.0216772	2.00323	3.9909
cutoff=0.85	1.45436	0.0115223	0.732939	1.4624	3.08232	0.0203412	1.55133	3.08848
cutoff=0.9	1.45436	0.0115223	0.732939	1.4624	2.63177	0.0196325	1.3257	2.63795
cutoff=0.93	1.45436	0.0115223	0.732939	1.4624	2.4748	0.0186039	1.2467	2.48093
cutoff=0.95	1.45436	0.0115223	0.732939	1.4624	2.27955	0.0154271	1.14749	2.28566
cutoff=0.97	1.45436	0.0115223	0.732939	1.4624	2.08044	0.0130135	1.04672	2.08651
cutoff=0.99	1.45436	0.0115223	0.732939	1.4624	1.74911	0.00992018	0.879514	1.7551
SWPA-Pairwise-Std-Position
	RT1	RT2	MRT	RT	RT1	RT2	MRT	RT
cutoff=0.5	0.00129552	0.00432919	0.00281235	0.00281235	0.00371135	0.00979098	0.00675116	0.00675116
cutoff=0.6	0.00129552	0.00432919	0.00281235	0.00281235	0.0034483	0.00896404	0.00620617	0.00620617
cutoff=0.7	0.00129552	0.00432919	0.00281235	0.00281235	0.00317578	0.00868705	0.00593141	0.00593141
cutoff=0.8	0.00129552	0.00432919	0.00281235	0.00281235	0.00270448	0.00799347	0.00534898	0.00534898
cutoff=0.85	0.00129552	0.00432919	0.00281235	0.00281235	0.00210853	0.00736931	0.00473892	0.00473892
cutoff=0.9	0.00129552	0.00432919	0.00281235	0.00281235	0.00193091	0.00710488	0.0045179	0.0045179
cutoff=0.93	0.00129552	0.00432919	0.00281235	0.00281235	0.00188189	0.0068466	0.00436425	0.00436425
cutoff=0.95	0.00129552	0.00432919	0.00281235	0.00281235	0.00182822	0.00573099	0.0037796	0.0037796
cutoff=0.97	0.00129552	0.00432919	0.00281235	0.00281235	0.00173885	0.00487735	0.0033081	0.0033081
cutoff=0.99	0.00129552	0.00432919	0.00281235	0.00281235	0.00160959	0.00380606	0.00270783	0.00270783
SWPA-Series-Std-Distance
Before	free of cutoff
	RT1	RT2	MRT	RT
threshold=6	0.958743	0.0107697	0.484757	0.967047
threshold=7	0.958743	0.0107697	0.484757	0.967047
threshold=8	0.958743	0.0107697	0.484757	0.967047
threshold=9	0.958743	0.0107697	0.484757	0.967047
threshold=10	0.958743	0.0107697	0.484757	0.967047
After	cutoff=0.5				cutoff=0.6				cutoff=0.7				cutoff=0.8				cutoff=0.85				cutoff=0.9				cutoff=0.93				cutoff=0.95				cutoff=0.97				cutoff=0.99
	RT1	RT2	MRT	RT	RT1	RT2	MRT	RT	RT1	RT2	MRT	RT	RT1	RT2	MRT	RT	RT1	RT2	MRT	RT	RT1	RT2	MRT	RT	RT1	RT2	MRT	RT	RT1	RT2	MRT	RT	RT1	RT2	MRT	RT	RT1	RT2	MRT	RT
threshold=6	2.42154	0.015161	1.21835	2.43138	2.41931	0.010859	1.21508	2.42502	2.41931	0.010859	1.21508	2.42502	2.41931	0.010859	1.21508	2.42502	1.90083	0.00989057	0.955361	1.90661	1.90083	0.00989057	0.955361	1.90661	1.90083	0.00989057	0.955361	1.90661	1.90083	0.00989057	0.955361	1.90661	1.90083	0.00989057	0.955361	1.90661	1.47443	0.00900174	0.741718	1.48021
threshold=7	2.34283	0.0139722	1.1784	2.3517	2.41931	0.010859	1.21508	2.42502	2.41931	0.010859	1.21508	2.42502	2.41931	0.010859	1.21508	2.42502	1.90083	0.00989057	0.955361	1.90661	1.90083	0.00989057	0.955361	1.90661	1.90083	0.00989057	0.955361	1.90661	1.90083	0.00989057	0.955361	1.90661	1.90083	0.00989057	0.955361	1.90661	1.47443	0.00900174	0.741718	1.48021
threshold=8	2.3778	0.0123532	1.19508	2.38497	2.41931	0.010859	1.21508	2.42502	2.41931	0.010859	1.21508	2.42502	2.41931	0.010859	1.21508	2.42502	1.90083	0.00989057	0.955361	1.90661	1.90083	0.00989057	0.955361	1.90661	1.90083	0.00989057	0.955361	1.90661	1.90083	0.00989057	0.955361	1.90661	1.90083	0.00989057	0.955361	1.90661	1.47443	0.00900174	0.741718	1.48021
threshold=9	2.41383	0.0110202	1.21242	2.41958	2.41931	0.010859	1.21508	2.42502	2.41931	0.010859	1.21508	2.42502	2.41931	0.010859	1.21508	2.42502	1.90083	0.00989057	0.955361	1.90661	1.90083	0.00989057	0.955361	1.90661	1.90083	0.00989057	0.955361	1.90661	1.90083	0.00989057	0.955361	1.90661	1.90083	0.00989057	0.955361	1.90661	1.47443	0.00900174	0.741718	1.48021
threshold=10	2.23799	0.0105273	1.12426	2.24364	2.22899	0.0104308	1.11971	2.23469	2.22899	0.0104308	1.11971	2.23469	2.22899	0.0104308	1.11971	2.23469	1.69134	0.00942535	0.850385	1.69711	1.69134	0.00942535	0.850385	1.69711	1.69134	0.00942535	0.850385	1.69711	1.69134	0.00942535	0.850385	1.69711	1.69134	0.00942535	0.850385	1.69711	1.40972	0.00883951	0.709282	1.41553
SWPA-Series-Std-Position
Before	free of cutoff
	RT1	RT2	MRT	RT
threshold=6	0.00132092	0.00515718	0.00323905	0.00323905
threshold=7	0.00132092	0.00515718	0.00323905	0.00323905
threshold=8	0.00132092	0.00515718	0.00323905	0.00323905
threshold=9	0.00132092	0.00515718	0.00323905	0.00323905
threshold=10	0.00132092	0.00515718	0.00323905	0.00323905
After	cutoff=0.5				cutoff=0.6				cutoff=0.7				cutoff=0.8				cutoff=0.85				cutoff=0.9				cutoff=0.93				cutoff=0.95				cutoff=0.97				cutoff=0.99
	RT1	RT2	MRT	RT	RT1	RT2	MRT	RT	RT1	RT2	MRT	RT	RT1	RT2	MRT	RT	RT1	RT2	MRT	RT	RT1	RT2	MRT	RT	RT1	RT2	MRT	RT	RT1	RT2	MRT	RT	RT1	RT2	MRT	RT	RT1	RT2	MRT	RT
threshold=6	0.0037357	0.00819283	0.00596426	0.00596426	0.00363295	0.00585742	0.00474518	0.00474518	0.00363295	0.00585742	0.00474518	0.00474518	0.00363295	0.00585742	0.00474518	0.00474518	0.00272451	0.00508682	0.00390567	0.00390567	0.00272451	0.00508682	0.00390567	0.00390567	0.00272451	0.00508682	0.00390567	0.00390567	0.00272451	0.00508682	0.00390567	0.00390567	0.00272451	0.00508682	0.00390567	0.00390567	0.0023127	0.0047049	0.0035088	0.0035088
threshold=7	0.00367611	0.00749231	0.00558421	0.00558421	0.00363295	0.00585742	0.00474518	0.00474518	0.00363295	0.00585742	0.00474518	0.00474518	0.00363295	0.00585742	0.00474518	0.00474518	0.00272451	0.00508682	0.00390567	0.00390567	0.00272451	0.00508682	0.00390567	0.00390567	0.00272451	0.00508682	0.00390567	0.00390567	0.00272451	0.00508682	0.00390567	0.00390567	0.00272451	0.00508682	0.00390567	0.00390567	0.0023127	0.0047049	0.0035088	0.0035088
threshold=8	0.00373098	0.00690107	0.00531603	0.00531603	0.00363295	0.00585742	0.00474518	0.00474518	0.00363295	0.00585742	0.00474518	0.00474518	0.00363295	0.00585742	0.00474518	0.00474518	0.00272451	0.00508682	0.00390567	0.00390567	0.00272451	0.00508682	0.00390567	0.00390567	0.00272451	0.00508682	0.00390567	0.00390567	0.00272451	0.00508682	0.00390567	0.00390567	0.00272451	0.00508682	0.00390567	0.00390567	0.0023127	0.0047049	0.0035088	0.0035088
threshold=9	0.00378751	0.00638009	0.0050838	0.0050838	0.00363295	0.00585742	0.00474518	0.00474518	0.00363295	0.00585742	0.00474518	0.00474518	0.00363295	0.00585742	0.00474518	0.00474518	0.00272451	0.00508682	0.00390567	0.00390567	0.00272451	0.00508682	0.00390567	0.00390567	0.00272451	0.00508682	0.00390567	0.00390567	0.00272451	0.00508682	0.00390567	0.00390567	0.00272451	0.00508682	0.00390567	0.00390567	0.0023127	0.0047049	0.0035088	0.0035088
threshold=10	0.00357427	0.00598968	0.00478198	0.00478198	0.00339344	0.00564471	0.00451908	0.00451908	0.00339344	0.00564471	0.00451908	0.00451908	0.00339344	0.00564471	0.00451908	0.00451908	0.00245288	0.00484671	0.00364979	0.00364979	0.00245288	0.00484671	0.00364979	0.00364979	0.00245288	0.00484671	0.00364979	0.00364979	0.00245288	0.00484671	0.00364979	0.00364979	0.00245288	0.00484671	0.00364979	0.00364979	0.00230016	0.004681	0.00349058	0.00349058
SWPA-Pairwise-Rat-Distance
	RT1	RT2	MRT	RT	RT1	RT2	MRT	RT
cutoff=0.5	0.794829	0.0620484	0.428439	0.848328	42.9953	0.0779166	21.5366	43.0351
cutoff=0.6	0.794829	0.0620484	0.428439	0.848328	50.1262	0.0676239	25.0969	50.1553
cutoff=0.7	0.794829	0.0620484	0.428439	0.848328	51.7408	0.0615311	25.9012	51.7631
cutoff=0.8	0.794829	0.0620484	0.428439	0.848328	47.5034	0.0521751	23.7778	47.5196
cutoff=0.85	0.794829	0.0620484	0.428439	0.848328	41.4312	0.0465273	20.7389	41.4455
cutoff=0.9	0.794829	0.0620484	0.428439	0.848328	34.5901	0.0367165	17.3134	34.603
cutoff=0.93	0.794829	0.0620484	0.428439	0.848328	29.8054	0.0326521	14.919	29.818
cutoff=0.95	0.794829	0.0620484	0.428439	0.848328	25.4494	0.0283802	12.7389	25.4616
cutoff=0.97	0.794829	0.0620484	0.428439	0.848328	17.8846	0.0233102	8.95394	17.8969
cutoff=0.99	0.794829	0.0620484	0.428439	0.848328	7.94692	0.0191521	3.98303	7.95966
SWPA-Pairwise-Rat-Position
	RT1	RT2	MRT	RT	RT1	RT2	MRT	RT
cutoff=0.5	0.000399637	0.0334463	0.016923	0.016923	0.0214607	0.0415835	0.0315221	0.0315221
cutoff=0.6	0.000399637	0.0334463	0.016923	0.016923	0.0249627	0.0357524	0.0303576	0.0303576
cutoff=0.7	0.000399637	0.0334463	0.016923	0.016923	0.0256664	0.0325074	0.0290869	0.0290869
cutoff=0.8	0.000399637	0.0334463	0.016923	0.016923	0.0233011	0.0266288	0.0249649	0.0249649
cutoff=0.85	0.000399637	0.0334463	0.016923	0.016923	0.020312	0.0240281	0.0221701	0.0221701
cutoff=0.9	0.000399637	0.0334463	0.016923	0.016923	0.0169143	0.0189958	0.0179551	0.0179551
cutoff=0.93	0.000399637	0.0334463	0.016923	0.016923	0.0146555	0.0168063	0.0157309	0.0157309
cutoff=0.95	0.000399637	0.0334463	0.016923	0.016923	0.0121816	0.0144997	0.0133407	0.0133407
cutoff=0.97	0.000399637	0.0334463	0.016923	0.016923	0.00845255	0.0118107	0.0101316	0.0101316
cutoff=0.99	0.000399637	0.0334463	0.016923	0.016923	0.00390835	0.0094315	0.00666993	0.00666993
SWPA-Series-Rat-Distance
Before	free of cutoff
	RT1	RT2	MRT	RT
threshold=3	0.519261	0.0289382	0.2741	0.544318
threshold=4	0.519261	0.0289382	0.2741	0.544318
threshold=5	0.519261	0.0289382	0.2741	0.544318
After	cutoff=0.5				cutoff=0.6				cutoff=0.7				cutoff=0.8				cutoff=0.85				cutoff=0.9				cutoff=0.93				cutoff=0.95				cutoff=0.97				cutoff=0.99
	RT1	RT2	MRT	RT	RT1	RT2	MRT	RT	RT1	RT2	MRT	RT	RT1	RT2	MRT	RT	RT1	RT2	MRT	RT	RT1	RT2	MRT	RT	RT1	RT2	MRT	RT	RT1	RT2	MRT	RT	RT1	RT2	MRT	RT	RT1	RT2	MRT	RT
threshold=3	31.0685	0.0535467	15.561	31.0925	48.283	0.0519686	24.1675	48.3005	51.4713	0.0522232	25.7618	51.4876	44.9098	0.0485369	22.4792	44.9236	44.9572	0.0372158	22.4972	44.9678	28.6199	0.0251988	14.3226	28.63	15.2276	0.0178761	7.62274	15.237	11.2534	0.0160262	5.63471	11.2633	7.04364	0.014616	3.52913	7.05384	3.20933	0.0136528	1.61149	3.21959
threshold=4	34.3111	0.0495284	17.1803	34.3284	50.2241	0.0507605	25.1374	50.2383	50.7585	0.0467355	25.4026	50.7707	41.0862	0.0479072	20.567	41.1001	36.8872	0.0328589	18.46	36.8974	28.1975	0.0256858	14.1116	28.2077	16.0051	0.0181912	8.01163	16.0145	11.494	0.0165426	5.75528	11.5041	7.32207	0.0149397	3.6685	7.33229	2.80089	0.013875	1.40738	2.81133
threshold=5	28.3017	0.0415732	14.1717	28.3118	53.8071	0.0486814	26.9279	53.816	53.9268	0.0481812	26.9875	53.9358	43.3003	0.0454329	21.6729	43.3099	35.2207	0.0327901	17.6267	35.2304	24.6718	0.0251753	12.3485	24.6816	10.8298	0.0171108	5.42346	10.8392	5.35085	0.0155154	2.68319	5.36098	4.75285	0.01425	2.38355	4.76298	2.70945	0.0138038	1.36163	2.71995
SWPA-Series-Rat-Position
Before	free of cutoff
	RT1	RT2	MRT	RT
threshold=3	0.000639018	0.02391	0.0122745	0.0122745
threshold=4	0.000639018	0.02391	0.0122745	0.0122745
threshold=5	0.000639018	0.02391	0.0122745	0.0122745
After	cutoff=0.5				cutoff=0.6				cutoff=0.7				cutoff=0.8				cutoff=0.85				cutoff=0.9				cutoff=0.93				cutoff=0.95				cutoff=0.97				cutoff=0.99
	RT1	RT2	MRT	RT	RT1	RT2	MRT	RT	RT1	RT2	MRT	RT	RT1	RT2	MRT	RT	RT1	RT2	MRT	RT	RT1	RT2	MRT	RT	RT1	RT2	MRT	RT	RT1	RT2	MRT	RT	RT1	RT2	MRT	RT	RT1	RT2	MRT	RT
threshold=3	0.0242669	0.0383967	0.0313318	0.0313318	0.0348649	0.0357198	0.0352924	0.0352924	0.0357013	0.034848	0.0352746	0.0352746	0.0289403	0.0309128	0.0299266	0.0299266	0.0295565	0.0269266	0.0282416	0.0282416	0.0203412	0.0178069	0.019074	0.019074	0.0120355	0.012176	0.0121057	0.0121057	0.00959493	0.0107398	0.0101674	0.0101674	0.00697615	0.00981922	0.00839768	0.00839768	0.00285447	0.00909374	0.0059741	0.0059741
threshold=4	0.0229881	0.0320524	0.0275203	0.0275203	0.0329732	0.0324393	0.0327062	0.0327062	0.0332637	0.029386	0.0313248	0.0313248	0.0241847	0.0288389	0.0265118	0.0265118	0.0233787	0.0230838	0.0232313	0.0232313	0.0187147	0.0177071	0.0182109	0.0182109	0.0118906	0.0120186	0.0119546	0.0119546	0.00898401	0.0107436	0.00986379	0.00986379	0.00695193	0.00977495	0.00836344	0.00836344	0.00202504	0.00892101	0.00547303	0.00547303
threshold=5	0.0175194	0.0207798	0.0191496	0.0191496	0.0325544	0.0276601	0.0301072	0.0301072	0.0323923	0.028047	0.0302197	0.0302197	0.0242522	0.0257477	0.0249999	0.0249999	0.0212373	0.0228854	0.0220614	0.0220614	0.0154832	0.0168417	0.0161625	0.0161625	0.00857579	0.0114681	0.0100219	0.0100219	0.00493543	0.0101366	0.00753603	0.00753603	0.00475623	0.00954546	0.00715085	0.00715085	0.00181858	0.00882961	0.00532409	0.00532409
SWPA-Pairwise-Wheat-Distance
	RT1	RT2	MRT	RT12	RT1	RT2	MRT	RT12
cutoff=0.5	1.95153	0.0313858	0.991456	1.96506	98.196	0.0462599	49.1211	98.2057
cutoff=0.6	1.95153	0.0313858	0.991456	1.96506	114.982	0.0402799	57.5112	114.99
cutoff=0.7	1.95153	0.0313858	0.991456	1.96506	124.37	0.0386211	62.2044	124.377
cutoff=0.8	1.95153	0.0313858	0.991456	1.96506	119.3	0.0360942	59.6682	119.305
cutoff=0.85	1.95153	0.0313858	0.991456	1.96506	113.17	0.032927	56.6014	113.174
cutoff=0.9	1.95153	0.0313858	0.991456	1.96506	99.0403	0.0284445	49.5344	99.0428
cutoff=0.93	1.95153	0.0313858	0.991456	1.96506	84.0891	0.0249516	42.057	84.0914
cutoff=0.95	1.95153	0.0313858	0.991456	1.96506	70.698	0.0219711	35.36	70.7002
cutoff=0.97	1.95153	0.0313858	0.991456	1.96506	49.1024	0.0164382	24.5594	49.1046
cutoff=0.99	1.95153	0.0313858	0.991456	1.96506	10.3972	0.00768052	5.20242	10.3995
SWPA-Pairwise-Wheat-Position
	RT1	RT2	MRT	RT12	RT1	RT2	MRT	RT12
cutoff=0.5	0.00109429	0.0234974	0.0122958	0.0122958	0.0399208	0.0340892	0.037005	0.037005
cutoff=0.6	0.00109429	0.0234974	0.0122958	0.0122958	0.0465234	0.0296631	0.0380933	0.0380933
cutoff=0.7	0.00109429	0.0234974	0.0122958	0.0122958	0.0501004	0.0284705	0.0392854	0.0392854
cutoff=0.8	0.00109429	0.0234974	0.0122958	0.0122958	0.0475911	0.0263342	0.0369626	0.0369626
cutoff=0.85	0.00109429	0.0234974	0.0122958	0.0122958	0.0447817	0.0238961	0.0343389	0.0343389
cutoff=0.9	0.00109429	0.0234974	0.0122958	0.0122958	0.0391717	0.0204342	0.029803	0.029803
cutoff=0.93	0.00109429	0.0234974	0.0122958	0.0122958	0.0330258	0.0178735	0.0254496	0.0254496
cutoff=0.95	0.00109429	0.0234974	0.0122958	0.0122958	0.0275208	0.0156507	0.0215858	0.0215858
cutoff=0.97	0.00109429	0.0234974	0.0122958	0.0122958	0.0188997	0.0115367	0.0152182	0.0152182
cutoff=0.99	0.00109429	0.0234974	0.0122958	0.0122958	0.00443371	0.00541023	0.00492197	0.00492197
SWPA-Series-Wheat-Distance
Before	free of cutoff
	RT1	RT2	MRT	RT12
threshold=5	1.44563	0.00751599	0.726572	1.44996
threshold=6	1.44563	0.00751599	0.726572	1.44996
threshold=7	1.44563	0.00751599	0.726572	1.44996
threshold=8	1.44563	0.00751599	0.726572	1.44996
After	cutoff=0.5				cutoff=0.6				cutoff=0.7				cutoff=0.8				cutoff=0.85				cutoff=0.9				cutoff=0.93				cutoff=0.95				cutoff=0.97				cutoff=0.99
	RT1	RT2	MRT	RT	RT1	RT2	MRT	RT	RT1	RT2	MRT	RT	RT1	RT2	MRT	RT	RT1	RT2	MRT	RT	RT1	RT2	MRT	RT	RT1	RT2	MRT	RT	RT1	RT2	MRT	RT	RT1	RT2	MRT	RT	RT1	RT2	MRT	RT
threshold=5	48.8871	0.0283866	24.4577	48.8929	57.4486	0.0254496	28.737	57.4534	84.0201	0.0302113	42.0252	84.0247	75.966	0.0294501	37.9977	75.9699	60.5642	0.0238655	30.294	60.5673	53.391	0.0213784	26.7062	53.3925	49.026	0.0166558	24.5213	49.0275	48.6758	0.0165591	24.3462	48.6774	4.48505	0.00377907	2.24441	4.48637	3.41615	0.00321946	1.70968	3.41734
threshold=6	44.1018	0.0192433	22.0605	44.1056	57.1358	0.02387	28.5799	57.14	82.2589	0.0300223	41.1445	82.2628	72.9323	0.0292168	36.4808	72.9358	54.9922	0.0232013	27.5077	54.9951	47.6021	0.0205941	23.8114	47.6036	42.7157	0.0155201	21.3656	42.7172	43.1633	0.0153499	21.5893	43.1648	4.69686	0.00388502	2.35037	4.69818	3.61758	0.00331868	1.81045	3.61876
threshold=7	37.7217	0.0121429	18.8669	37.7245	53.3956	0.0228228	26.7092	53.3994	77.0696	0.0289927	38.5493	77.0731	64.3693	0.0273922	32.1983	64.3724	44.2518	0.020884	22.1363	44.2542	39.4818	0.0186345	19.7502	39.4833	34.0146	0.0132216	17.0139	34.016	34.0184	0.0129186	17.0157	34.0199	4.27486	0.00391501	2.13939	4.27615	2.98413	0.00334467	1.49374	2.98531
threshold=8	34.8286	0.00601429	17.4173	34.8295	44.8022	0.0164744	22.4093	44.8033	74.8159	0.0249337	37.4204	74.817	63.8157	0.0251767	31.9204	63.8168	41.3665	0.0191848	20.6928	41.3676	35.603	0.0174586	17.8102	35.6041	29.5447	0.0115777	14.7782	29.5459	29.9869	0.0114286	14.9991	29.988	4.1219	0.0036381	2.06277	4.12302	2.63232	0.00309133	1.3177	2.63343
SWPA-Series-Wheat-Position
Before	free of cutoff
	RT1	RT2	MRT	RT12
threshold=5	0.00126488	0.0109281	0.00609647	0.00609647
threshold=6	0.00126488	0.0109281	0.00609647	0.00609647
threshold=7	0.00126488	0.0109281	0.00609647	0.00609647
threshold=8	0.00126488	0.0109281	0.00609647	0.00609647
After	cutoff=0.5				cutoff=0.6				cutoff=0.7				cutoff=0.8				cutoff=0.85				cutoff=0.9				cutoff=0.93				cutoff=0.95				cutoff=0.97				cutoff=0.99
	RT1	RT2	MRT	RT	RT1	RT2	MRT	RT	RT1	RT2	MRT	RT	RT1	RT2	MRT	RT	RT1	RT2	MRT	RT	RT1	RT2	MRT	RT	RT1	RT2	MRT	RT	RT1	RT2	MRT	RT	RT1	RT2	MRT	RT	RT1	RT2	MRT	RT
threshold=5	0.0394902	0.0377502	0.0386202	0.0386202	0.0398455	0.0336904	0.0367679	0.0367679	0.0547493	0.0384477	0.0465985	0.0465985	0.0485618	0.0374265	0.0429942	0.0429942	0.0398649	0.0314358	0.0356503	0.0356503	0.0308623	0.0259318	0.0283971	0.0283971	0.0286826	0.0200263	0.0243545	0.0243545	0.0260713	0.0195581	0.0228147	0.0228147	0.00498653	0.00396622	0.00447637	0.00447637	0.003945	0.00346926	0.00370713	0.00370713
threshold=6	0.031756	0.0252245	0.0284902	0.0284902	0.0390227	0.0310341	0.0350284	0.0350284	0.0510738	0.0359866	0.0435302	0.0435302	0.043527	0.0343431	0.038935	0.038935	0.0338668	0.0292355	0.0315511	0.0315511	0.0263604	0.0243534	0.0253569	0.0253569	0.0238578	0.0179852	0.0209215	0.0209215	0.023399	0.0176288	0.0205139	0.0205139	0.00522515	0.00404019	0.00463267	0.00463267	0.00418194	0.00353201	0.00385697	0.00385697
threshold=7	0.0285939	0.01585	0.022222	0.022222	0.0369167	0.0286658	0.0327913	0.0327913	0.0480222	0.0335041	0.0407632	0.0407632	0.0384173	0.0308181	0.0346177	0.0346177	0.0268107	0.0252234	0.026017	0.026017	0.0224077	0.0215217	0.0219647	0.0219647	0.019616	0.014713	0.0171645	0.0171645	0.0189045	0.0141615	0.016533	0.016533	0.00384916	0.00396293	0.00390604	0.00390604	0.00234488	0.00339231	0.00286859	0.00286859
threshold=8	0.0335955	0.00777213	0.0206838	0.0206838	0.035756	0.0205613	0.0281586	0.0281586	0.0477456	0.0276324	0.037689	0.037689	0.0400257	0.0280024	0.0340141	0.0340141	0.0264467	0.0225779	0.0245123	0.0245123	0.0213902	0.0200606	0.0207254	0.0207254	0.018339	0.012664	0.0155015	0.0155015	0.0178041	0.0121872	0.0149957	0.0149957	0.00390719	0.0037609	0.00383405	0.00383405	0.0022467	0.00318861	0.00271765	0.00271765

## Sheet: Dictionary
3 methods
(1)empirical Bayes method (model-based method): EBM
(2)mSPA
(3)SW: Smith-Waterman method
3 datasets
(1)Std: a mixture of standard compounds
(2)Rat: real biological sample from rat
(3)Wheat
2 different performance measures
(1)distance-based measure: Distance
(2)position-based measure: Position
2 different types of data: pairwise and series(time-course)
CUTOFF value for pairwise post-hoc: the value that is used to cross-check the results from each method
THRESHOLD for series post-hoc: value of tolerance
i.e., when we decide an aligned compound as correct alignment
we need a criteria.
For example, in case of standard mixture, threshold=9 means that an aligned compound is considered as correct alignment
if 9 out of 10 have the same name assigned by ChromaTOF software

## Sheet: EBM results-similarity
EBM-Pairwise-Std-Distance
	RT1	RT2	MRT	RT	RT1	RT2	MRT	RT
cutoff=0.5	18.8927	0.0254432	9.45906	18.8983	19.1062	0.0298987	9.56803	19.1117
cutoff=0.6	18.8927	0.0254432	9.45906	18.8983	18.6069	0.0294781	9.31818	18.6125
cutoff=0.7	18.8927	0.0254432	9.45906	18.8983	17.5065	0.0279283	8.76721	17.5121
cutoff=0.8	18.8927	0.0254432	9.45906	18.8983	15.7026	0.02429	7.86344	15.7081
cutoff=0.85	18.8927	0.0254432	9.45906	18.8983	15.3885	0.0199154	7.7042	15.394
cutoff=0.9	18.8927	0.0254432	9.45906	18.8983	15.1842	0.01727	7.60074	15.1897
cutoff=0.93	18.8927	0.0254432	9.45906	18.8983	15.2128	0.0171763	7.61501	15.2183
cutoff=0.95	18.8927	0.0254432	9.45906	18.8983	14.6763	0.0168662	7.3466	14.6818
cutoff=0.97	18.8927	0.0254432	9.45906	18.8983	14.4433	0.0169194	7.23012	14.4489
cutoff=0.99	18.8927	0.0254432	9.45906	18.8983	3.41243	0.0168035	1.71461	3.41861
EBM-Pairwise-Std-Position
	RT1	RT2	MRT	RT	RT1	RT2	MRT	RT
cutoff=0.5	0.00957474	0.00967009	0.00962241	0.00962241	0.00973602	0.0115233	0.0106296	0.0106296
cutoff=0.6	0.00957474	0.00967009	0.00962241	0.00962241	0.00951439	0.0113032	0.0104088	0.0104088
cutoff=0.7	0.00957474	0.00967009	0.00962241	0.00962241	0.0089239	0.0105676	0.00974575	0.00974575
cutoff=0.8	0.00957474	0.00967009	0.00962241	0.00962241	0.00819908	0.00903514	0.00861711	0.00861711
cutoff=0.85	0.00957474	0.00967009	0.00962241	0.00962241	0.00789955	0.00750028	0.00769992	0.00769992
cutoff=0.9	0.00957474	0.00967009	0.00962241	0.00962241	0.00762307	0.00657796	0.00710051	0.00710051
cutoff=0.93	0.00957474	0.00967009	0.00962241	0.00962241	0.00760969	0.00653948	0.00707458	0.00707458
cutoff=0.95	0.00957474	0.00967009	0.00962241	0.00962241	0.00741111	0.00639388	0.0069025	0.0069025
cutoff=0.97	0.00957474	0.00967009	0.00962241	0.00962241	0.0071645	0.0063667	0.0067656	0.0067656
cutoff=0.99	0.00957474	0.00967009	0.00962241	0.00962241	0.00246897	0.00579879	0.00413388	0.00413388
EBM-Series-Std-Distance
Before	cutoff=0.5
	RT1	RT2	MRT	RT
threshold=10	3.31761	0.00850529	1.66306	3.32351
threshold=9	3.31761	0.00850529	1.66306	3.32351
threshold=8	3.31761	0.00850529	1.66306	3.32351
threshold=7	3.31761	0.00850529	1.66306	3.32351
threshold=6	3.31761	0.00850529	1.66306	3.32351
After	cutoff=0.5				cutoff=0.6				cutoff=0.7				cutoff=0.8				cutoff=0.85				cutoff=0.9				cutoff=0.93				cutoff=0.95				cutoff=0.97				cutoff=0.99
	RT1	RT2	MRT	RT	RT1	RT2	MRT	RT	RT1	RT2	MRT	RT	RT1	RT2	MRT	RT	RT1	RT2	MRT	RT	RT1	RT2	MRT	RT	RT1	RT2	MRT	RT	RT1	RT2	MRT	RT	RT1	RT2	MRT	RT	RT1	RT2	MRT	RT
threshold=10	2.45102	0.011696	1.23136	2.4572	2.45102	0.011696	1.23136	2.4572	1.79356	0.0104829	0.902024	1.79983	2.40571	0.0118148	1.20876	2.41199	2.27618	0.01056	1.14337	2.28209	1.28756	0.00862411	0.64809	1.29366	1.27443	0.00816667	0.641301	1.28032	1.23952	0.00811886	0.623822	1.24542	1.1658	0.00858611	0.587193	1.17199	1.38102	0.00907046	0.695047	1.38714
threshold=9	3.26276	0.011347	1.63705	3.26873	3.26276	0.011347	1.63705	3.26873	2.66676	0.0102143	1.33849	2.67282	3.83657	0.012877	1.92473	3.84263	3.74484	0.0117556	1.8783	3.75055	2.936	0.0100748	1.47304	2.94188	3.02514	0.00975283	1.51745	3.03082	3.12714	0.0101837	1.56866	3.13281	2.69824	0.0104212	1.35433	2.7043	1.38102	0.00907046	0.695047	1.38714
threshold=8	3.48403	0.0118467	1.74794	3.48996	3.26276	0.011347	1.63705	3.26873	2.66676	0.0102143	1.33849	2.67282	3.83657	0.012877	1.92473	3.84263	3.74484	0.0117556	1.8783	3.75055	2.936	0.0100748	1.47304	2.94188	3.02514	0.00975283	1.51745	3.03082	3.12714	0.0101837	1.56866	3.13281	3.71326	0.0101654	1.86171	3.71911	1.38102	0.00907046	0.695047	1.38714
threshold=7	4.89619	0.0116703	2.45393	4.90191	4.70951	0.0111926	2.36035	4.71528	4.16834	0.0101149	2.08923	4.17418	5.27867	0.0126422	2.64566	5.28452	5.13276	0.0116082	2.57218	5.13832	4.43098	0.00998148	2.22048	4.4367	4.60457	0.00966667	2.30712	4.61008	4.70257	0.0100806	2.35632	4.70807	3.99459	0.0100845	2.00234	4.00036	1.38102	0.00907046	0.695047	1.38714
threshold=6	6.53558	0.0112761	3.27343	6.54097	6.38849	0.0108291	3.19966	6.39391	5.91583	0.00982986	2.96283	5.92131	6.93942	0.0121597	3.47579	6.9449	6.85884	0.0111935	3.43502	6.86406	6.30431	0.00968362	3.157	6.30964	6.56275	0.00938095	3.28607	6.56788	6.652	0.00975794	3.33088	6.65712	3.99459	0.0100845	2.00234	4.00036	1.38102	0.00907046	0.695047	1.38714
EBM-Series-Std-Position
Before	cutoff=0.5
	RT1	RT2	MRT	RT
threshold=10	0.00733241	0.00479198	0.00606219	0.00606219
threshold=9	0.00733241	0.00479198	0.00606219	0.00606219
threshold=8	0.00733241	0.00479198	0.00606219	0.00606219
threshold=7	0.00733241	0.00479198	0.00606219	0.00606219
threshold=6	0.00733241	0.00479198	0.00606219	0.00606219
After	cutoff=0.5				cutoff=0.6				cutoff=0.7				cutoff=0.8				cutoff=0.85				cutoff=0.9				cutoff=0.93				cutoff=0.95				cutoff=0.97				cutoff=0.99
	RT1	RT2	MRT	RT	RT1	RT2	MRT	RT	RT1	RT2	MRT	RT	RT1	RT2	MRT	RT	RT1	RT2	MRT	RT	RT1	RT2	MRT	RT	RT1	RT2	MRT	RT	RT1	RT2	MRT	RT	RT1	RT2	MRT	RT	RT1	RT2	MRT	RT
threshold=10	0.00377473	0.00644013	0.00510743	0.00510743	0.00377473	0.00644013	0.00510743	0.00510743	0.00262444	0.00547327	0.00404885	0.00404885	0.00313521	0.00604109	0.00458815	0.00458815	0.00311636	0.00543176	0.00427406	0.00427406	0.00211099	0.00435926	0.00323513	0.00323513	0.00214836	0.00428845	0.00321841	0.00321841	0.00212026	0.00420085	0.00316056	0.00316056	0.00218761	0.0043095	0.00324855	0.00324855	0.00242458	0.0046491	0.00353684	0.00353684
threshold=9	0.00557029	0.00650047	0.00603538	0.00603538	0.00557029	0.00650047	0.00603538	0.00603538	0.00453423	0.00560375	0.00506899	0.00506899	0.00559597	0.0067294	0.00616268	0.00616268	0.00562356	0.00618798	0.00590577	0.00590577	0.00485952	0.00526223	0.00506087	0.00506087	0.00506135	0.00525393	0.00515764	0.00515764	0.00516219	0.00551611	0.00533915	0.00533915	0.00355276	0.00512483	0.0043388	0.0043388	0.00242458	0.0046491	0.00353684	0.00353684
threshold=8	0.00568534	0.00679053	0.00623794	0.00623794	0.00557029	0.00650047	0.00603538	0.00603538	0.00453423	0.00560375	0.00506899	0.00506899	0.00559597	0.0067294	0.00616268	0.00616268	0.00562356	0.00618798	0.00590577	0.00590577	0.00485952	0.00526223	0.00506087	0.00506087	0.00506135	0.00525393	0.00515764	0.00515764	0.00516219	0.00551611	0.00533915	0.00533915	0.00647769	0.00534299	0.00591034	0.00591034	0.00242458	0.0046491	0.00353684	0.00353684
threshold=7	0.00981118	0.00708389	0.00844753	0.00844753	0.00977064	0.00681322	0.00829193	0.00829193	0.00885845	0.0059674	0.00741293	0.00741293	0.0098662	0.00703582	0.00845101	0.00845101	0.00851356	0.0064344	0.00747398	0.00747398	0.00793836	0.00555663	0.0067475	0.0067475	0.00831339	0.00556597	0.00693968	0.00693968	0.00841028	0.00581787	0.00711407	0.00711407	0.00730827	0.00541068	0.00635948	0.00635948	0.00242458	0.0046491	0.00353684	0.00353684
threshold=6	0.0129791	0.00762221	0.0103007	0.0103007	0.0129904	0.00738064	0.0101855	0.0101855	0.0121998	0.00660976	0.00940479	0.00940479	0.0131288	0.00759471	0.0103618	0.0103618	0.0119905	0.00705982	0.00952517	0.00952517	0.0116409	0.00628824	0.00896455	0.00896455	0.0121808	0.00633595	0.00925835	0.00925835	0.012269	0.00656535	0.00941717	0.00941717	0.00730827	0.00541068	0.00635948	0.00635948	0.00242458	0.0046491	0.00353684	0.00353684
EBM-Pairwise-Rat-Distance
	RT1	RT2	MRT	RT	RT1	RT2	MRT	RT
cutoff=0.5	84.4013	0.067983	42.2346	84.4098	103.594	0.0804199	51.837	103.602
cutoff=0.6	84.4013	0.067983	42.2346	84.4098	98.2458	0.0764861	49.1612	98.2543
cutoff=0.7	84.4013	0.067983	42.2346	84.4098	90.5332	0.0706594	45.3019	90.5418
cutoff=0.8	84.4013	0.067983	42.2346	84.4098	77.0351	0.0624671	38.5488	77.044
cutoff=0.85	84.4013	0.067983	42.2346	84.4098	64.1585	0.0518136	32.1052	64.1679
cutoff=0.9	84.4013	0.067983	42.2346	84.4098	38.9067	0.0399663	19.4733	38.9173
cutoff=0.93	84.4013	0.067983	42.2346	84.4098	21.3403	0.0323502	10.6863	21.3518
cutoff=0.95	84.4013	0.067983	42.2346	84.4098	15.6262	0.0306108	7.82839	15.638
cutoff=0.97	84.4013	0.067983	42.2346	84.4098	13.6295	0.0311987	6.83036	13.6417
cutoff=0.99	84.4013	0.067983	42.2346	84.4098	13.6515	0.0316038	6.84153	13.6638
EBM-Pairwise-Rat-Position
	RT1	RT2	MRT	RT	RT1	RT2	MRT	RT
cutoff=0.5	0.0409493	0.0350649	0.0380071	0.0380071	0.0506531	0.0415547	0.0461039	0.0461039
cutoff=0.6	0.0409493	0.0350649	0.0380071	0.0380071	0.0477409	0.0398247	0.0437828	0.0437828
cutoff=0.7	0.0409493	0.0350649	0.0380071	0.0380071	0.0438191	0.0368732	0.0403462	0.0403462
cutoff=0.8	0.0409493	0.0350649	0.0380071	0.0380071	0.0365331	0.032318	0.0344256	0.0344256
cutoff=0.85	0.0409493	0.0350649	0.0380071	0.0380071	0.0304642	0.0265698	0.028517	0.028517
cutoff=0.9	0.0409493	0.0350649	0.0380071	0.0380071	0.0186741	0.0199259	0.0193	0.0193
cutoff=0.93	0.0409493	0.0350649	0.0380071	0.0380071	0.0104081	0.015674	0.0130411	0.0130411
cutoff=0.95	0.0409493	0.0350649	0.0380071	0.0380071	0.00780176	0.0147212	0.0112615	0.0112615
cutoff=0.97	0.0409493	0.0350649	0.0380071	0.0380071	0.00673918	0.0148127	0.0107759	0.0107759
cutoff=0.99	0.0409493	0.0350649	0.0380071	0.0380071	0.00676059	0.0149919	0.0108763	0.0108763
EBM-Series-Rat-Distance
Before	cutoff=0.5
	RT1	RT2	MRT	RT
threshold=5	26.3178	0.0327083	13.1752	26.3279
threshold=4	26.3178	0.0327083	13.1752	26.3279
threshold=3	26.3178	0.0327083	13.1752	26.3279
After	cutoff=0.5				cutoff=0.6				cutoff=0.7				cutoff=0.8				cutoff=0.85				cutoff=0.9				cutoff=0.93				cutoff=0.95				cutoff=0.97				cutoff=0.99
	RT1	RT2	MRT	RT	RT1	RT2	MRT	RT	RT1	RT2	MRT	RT	RT1	RT2	MRT	RT	RT1	RT2	MRT	RT	RT1	RT2	MRT	RT	RT1	RT2	MRT	RT	RT1	RT2	MRT	RT	RT1	RT2	MRT	RT	RT1	RT2	MRT	RT
threshold=5	33.3122	0.04847	16.6803	33.3233	28.2313	0.0420242	14.1366	28.242	22.189	0.0347735	11.1119	22.2	12.4	0.0305399	6.21528	12.4098	12.5629	0.0296304	6.29626	12.5726	5.20116	0.0292015	2.61518	5.21166	4.99608	0.0294462	2.51277	5.00668	4.84473	0.0290568	2.43689	4.85539	4.84473	0.0290568	2.43689	4.85539	4.84473	0.0290568	2.43689	4.85539
threshold=4	54.0355	0.053528	27.0445	54.0459	46.2963	0.0456402	23.171	46.3062	37.6277	0.0382768	18.833	37.638	21.1653	0.0326841	10.599	21.1752	18.4126	0.0300971	9.22133	18.4224	14.5283	0.0305526	7.27944	14.5387	15.2273	0.0320809	7.62968	15.2377	4.65219	0.0281087	2.34015	4.66268	4.84473	0.0290568	2.43689	4.85539	4.84473	0.0290568	2.43689	4.85539
threshold=3	73.0164	0.0607274	36.5386	73.0276	61.5397	0.0527105	30.7962	61.5503	49.2709	0.0441038	24.6575	49.2819	30.3357	0.0354754	15.1856	30.3454	26.8716	0.0331667	13.4524	26.8815	21.1917	0.029941	10.6108	21.2019	14.8124	0.0297019	7.42103	14.8227	4.27296	0.0265757	2.14977	4.28341	5.42488	0.0288694	2.72688	5.43538	4.84473	0.0290568	2.43689	4.85539
EBM-Series-Rat-Position
Before	cutoff=0.5
	RT1	RT2	MRT	RT
threshold=5	0.021272	0.0262667	0.0237694	0.0237694
threshold=4	0.021272	0.0262667	0.0237694	0.0237694
threshold=3	0.021272	0.0262667	0.0237694	0.0237694
After	cutoff=0.5				cutoff=0.6				cutoff=0.7				cutoff=0.8				cutoff=0.85				cutoff=0.9				cutoff=0.93				cutoff=0.95				cutoff=0.97				cutoff=0.99
	RT1	RT2	MRT	RT	RT1	RT2	MRT	RT	RT1	RT2	MRT	RT	RT1	RT2	MRT	RT	RT1	RT2	MRT	RT	RT1	RT2	MRT	RT	RT1	RT2	MRT	RT	RT1	RT2	MRT	RT	RT1	RT2	MRT	RT	RT1	RT2	MRT	RT
threshold=5	0.0247136	0.0276215	0.0261676	0.0261676	0.0176598	0.0238603	0.02076	0.02076	0.0131105	0.0207695	0.01694	0.01694	0.00743558	0.0175133	0.0124744	0.0124744	0.00750504	0.0171282	0.0123166	0.0123166	0.00368138	0.017061	0.0103712	0.0103712	0.00362824	0.0171846	0.0104064	0.0104064	0.00359582	0.0170051	0.0103004	0.0103004	0.00359582	0.0170051	0.0103004	0.0103004	0.00359582	0.0170051	0.0103004	0.0103004
threshold=4	0.0414696	0.0334698	0.0374697	0.0374697	0.0312847	0.0288316	0.0300582	0.0300582	0.0249153	0.025315	0.0251151	0.0251151	0.016256	0.0212579	0.018757	0.018757	0.0113355	0.0173841	0.0143598	0.0143598	0.00922015	0.0183072	0.0137637	0.0137637	0.00778289	0.0191086	0.0134458	0.0134458	0.00349403	0.0165269	0.0100105	0.0100105	0.00359582	0.0170051	0.0103004	0.0103004	0.00359582	0.0170051	0.0103004	0.0103004
threshold=3	0.060328	0.0427332	0.0515306	0.0515306	0.0469758	0.0376099	0.0422928	0.0422928	0.0375393	0.0322722	0.0349057	0.0349057	0.023864	0.0251073	0.0244857	0.0244857	0.0189142	0.0221912	0.0205527	0.0205527	0.0126477	0.0189966	0.0158221	0.0158221	0.00858234	0.0179479	0.0132651	0.0132651	0.0032421	0.0156961	0.00946909	0.00946909	0.0045274	0.0172725	0.0108999	0.0108999	0.00359582	0.0170051	0.0103004	0.0103004
EBM-Pairwise-Wheat-Distance
	RT1	RT2	MRT	RT12	RT1	RT2	MRT	RT12
cutoff=0.5	155.117	0.0494336	77.5831	155.119	192.316	0.0578556	96.187	192.318
cutoff=0.6	155.117	0.0494336	77.5831	155.119	190.824	0.0572922	95.4408	190.827
cutoff=0.7	155.117	0.0494336	77.5831	155.119	184.358	0.0553267	92.2065	184.36
cutoff=0.8	155.117	0.0494336	77.5831	155.119	161.27	0.0486024	80.6591	161.272
cutoff=0.85	155.117	0.0494336	77.5831	155.119	119.641	0.0383101	59.8395	119.643
cutoff=0.9	155.117	0.0494336	77.5831	155.119	60.3388	0.0226373	30.1807	60.3416
cutoff=0.93	155.117	0.0494336	77.5831	155.119	36.1842	0.0178077	18.101	36.1872
cutoff=0.95	155.117	0.0494336	77.5831	155.119	30.5414	0.0167313	15.2791	30.5447
cutoff=0.97	155.117	0.0494336	77.5831	155.119	27.315	0.0163384	13.6657	27.3184
cutoff=0.99	155.117	0.0494336	77.5831	155.119	27.9327	0.0166877	13.9747	27.9361
EBM-Pairwise-Wheat-Position
	RT1	RT2	MRT	RT12	RT1	RT2	MRT	RT12
cutoff=0.5	0.0638795	0.0357335	0.0498065	0.0498065	0.0795674	0.04232	0.0609437	0.0609437
cutoff=0.6	0.0638795	0.0357335	0.0498065	0.0498065	0.0786296	0.041868	0.0602488	0.0602488
cutoff=0.7	0.0638795	0.0357335	0.0498065	0.0498065	0.0756438	0.0401946	0.0579192	0.0579192
cutoff=0.8	0.0638795	0.0357335	0.0498065	0.0498065	0.0652091	0.0350696	0.0501394	0.0501394
cutoff=0.85	0.0638795	0.0357335	0.0498065	0.0498065	0.0480049	0.0273365	0.0376707	0.0376707
cutoff=0.9	0.0638795	0.0357335	0.0498065	0.0498065	0.0246681	0.0157354	0.0202018	0.0202018
cutoff=0.93	0.0638795	0.0357335	0.0498065	0.0498065	0.015073	0.0120967	0.0135848	0.0135848
cutoff=0.95	0.0638795	0.0357335	0.0498065	0.0498065	0.0127353	0.0114096	0.0120724	0.0120724
cutoff=0.97	0.0638795	0.0357335	0.0498065	0.0498065	0.0115219	0.0110684	0.0112952	0.0112952
cutoff=0.99	0.0638795	0.0357335	0.0498065	0.0498065	0.0117942	0.0113007	0.0115475	0.0115475
EBM-Series-Wheat-Distance
Before	cutoff=0.5
	RT1	RT2	MRT	RT
threshold=8	19.7353	0.00719528	9.87123	19.7362
threshold=7	19.7353	0.00719528	9.87123	19.7362
threshold=6	19.7353	0.00719528	9.87123	19.7362
threshold=5	19.7353	0.00719528	9.87123	19.7362
After	cutoff=0.5				cutoff=0.6				cutoff=0.7				cutoff=0.8				cutoff=0.85				cutoff=0.9				cutoff=0.93				cutoff=0.95				cutoff=0.97				cutoff=0.99
	RT1	RT2	MRT	RT	RT1	RT2	MRT	RT	RT1	RT2	MRT	RT	RT1	RT2	MRT	RT	RT1	RT2	MRT	RT	RT1	RT2	MRT	RT	RT1	RT2	MRT	RT	RT1	RT2	MRT	RT	RT1	RT2	MRT	RT	RT1	RT2	MRT	RT
threshold=8	34.2081	0.012337	17.1102	34.2093	28.3799	0.0095211	14.1947	28.3811	17.2134	0.00800705	8.61071	17.2146	2.5	0.0035119	1.25176	2.50129	1.77992	0.0111486	0.895536	1.78427	1.75188	0.0107143	0.881297	1.75607	1.78571	0.0107331	0.898224	1.7899	1.78571	0.0107331	0.898224	1.7899	1.78571	0.0107331	0.898224	1.7899	1.78571	0.0107331	0.898224	1.7899
threshold=7	54.4643	0.018119	27.2412	54.4653	46.0332	0.014037	23.0236	46.0342	33.9664	0.0117367	16.9891	33.9674	6.02956	0.00390805	3.01673	6.03071	5.06891	0.0104958	2.5397	5.07271	3.65232	0.0105077	1.83142	3.65618	1.93031	0.0101481	0.970231	1.93427	1.73993	0.0105311	0.875229	1.74408	1.78571	0.0107331	0.898224	1.7899	1.78571	0.0107331	0.898224	1.7899
threshold=6	71.4369	0.0235975	35.7303	71.4379	63.9978	0.0191676	32.0085	63.9987	45.699	0.0148661	22.8569	45.7	22.247	0.00648065	11.1268	22.2482	6.82183	0.0105377	3.41618	6.82554	3.59468	0.0103987	1.80254	3.5985	1.92427	0.010043	0.967156	1.92817	1.73599	0.0104159	0.873201	1.74009	1.78571	0.0107331	0.898224	1.7899	1.78571	0.0107331	0.898224	1.7899
threshold=5	86.1699	0.0272222	43.0986	86.1708	80.5934	0.0235415	40.3085	80.5943	65.82	0.0201519	32.9201	65.821	31.5087	0.00913218	15.7589	31.5098	6.82251	0.00987013	3.41619	6.82594	3.9188	0.00979699	1.9643	3.92234	1.9395	0.00992437	0.97471	1.94335	1.93298	0.0102469	0.971614	1.93702	1.76252	0.0106308	0.886577	1.7667	1.78571	0.0107331	0.898224	1.7899
EBM-Series-Wheat-Position
Before	cutoff=0.5
	RT1	RT2	MRT	RT
threshold=8	0.0181502	0.0107295	0.0144399	0.0144399
threshold=7	0.0181502	0.0107295	0.0144399	0.0144399
threshold=6	0.0181502	0.0107295	0.0144399	0.0144399
threshold=5	0.0181502	0.0107295	0.0144399	0.0144399
After	cutoff=0.5				cutoff=0.6				cutoff=0.7				cutoff=0.8				cutoff=0.85				cutoff=0.9				cutoff=0.93				cutoff=0.95				cutoff=0.97				cutoff=0.99
	RT1	RT2	MRT	RT	RT1	RT2	MRT	RT	RT1	RT2	MRT	RT	RT1	RT2	MRT	RT	RT1	RT2	MRT	RT	RT1	RT2	MRT	RT	RT1	RT2	MRT	RT	RT1	RT2	MRT	RT	RT1	RT2	MRT	RT	RT1	RT2	MRT	RT
threshold=8	0.0204182	0.0126154	0.0165168	0.0165168	0.0162319	0.0100693	0.0131506	0.0131506	0.0107934	0.00811089	0.00945214	0.00945214	0.00251557	0.00383746	0.00317652	0.00317652	0.00155406	0.00993808	0.00574607	0.00574607	0.00152004	0.00952003	0.00552004	0.00552004	0.00155399	0.00950856	0.00553128	0.00553128	0.00155399	0.00950856	0.00553128	0.00553128	0.00155399	0.00950856	0.00553128	0.00553128	0.00155399	0.00950856	0.00553128	0.00553128
threshold=7	0.0337924	0.0200929	0.0269426	0.0269426	0.0268391	0.0166457	0.0217424	0.0217424	0.0200177	0.0134502	0.0167339	0.0167339	0.00529641	0.00504303	0.00516972	0.00516972	0.00379911	0.0100595	0.00692933	0.00692933	0.00286503	0.00956167	0.00621335	0.00621335	0.00169524	0.0090686	0.00538192	0.00538192	0.00151414	0.00934394	0.00542904	0.00542904	0.00155399	0.00950856	0.00553128	0.00553128	0.00155399	0.00950856	0.00553128	0.00553128
threshold=6	0.0429507	0.0254905	0.0342206	0.0342206	0.0370989	0.0216672	0.0293831	0.0293831	0.0269394	0.0168724	0.0219059	0.0219059	0.0148697	0.00994808	0.0124089	0.0124089	0.00606558	0.0102745	0.00817005	0.00817005	0.00279937	0.00950414	0.00615176	0.00615176	0.00168779	0.00899011	0.00533895	0.00533895	0.00150861	0.00925799	0.0053833	0.0053833	0.00155399	0.00950856	0.00553128	0.00553128	0.00155399	0.00950856	0.00553128	0.00553128
threshold=5	0.0517993	0.030027	0.0409131	0.0409131	0.047221	0.0269487	0.0370848	0.0370848	0.0379839	0.0226461	0.030315	0.030315	0.0203676	0.0132849	0.0168262	0.0168262	0.00645633	0.00975611	0.00810622	0.00810622	0.00355714	0.00912286	0.00634	0.00634	0.00168457	0.00889072	0.00528765	0.00528765	0.00167036	0.00915847	0.00541441	0.00541441	0.00153381	0.00943666	0.00548524	0.00548524	0.00155399	0.00950856	0.00553128	0.00553128

## Sheet: mSPA results-similarity
mSPA-Pairwise-Std-Distance
	RT1	RT2	MRT	RT	RT1	RT2	MRT	RT
cutoff=0.5	6.04528	0.0170549	3.03117	6.05138	8.1413	0.0215744	4.08144	8.14724
cutoff=0.6	6.04528	0.0170549	3.03117	6.05138	7.54957	0.0203157	3.78494	7.55549
cutoff=0.7	6.04528	0.0170549	3.03117	6.05138	7.23166	0.0197772	3.62572	7.23763
cutoff=0.8	6.04528	0.0170549	3.03117	6.05138	6.96257	0.019248	3.49091	6.96855
cutoff=0.85	6.04528	0.0170549	3.03117	6.05138	6.87818	0.0191122	3.44865	6.88417
cutoff=0.9	6.04528	0.0170549	3.03117	6.05138	6.5825	0.0187365	3.30062	6.5885
cutoff=0.93	6.04528	0.0170549	3.03117	6.05138	5.74563	0.0185827	2.88211	5.75164
cutoff=0.95	6.04528	0.0170549	3.03117	6.05138	5.73116	0.0185507	2.87485	5.73717
cutoff=0.97	6.04528	0.0170549	3.03117	6.05138	5.72424	0.0185507	2.8714	5.73026
cutoff=0.99	6.04528	0.0170549	3.03117	6.05138	5.70589	0.0185524	2.86222	5.7119
mSPA-Pairwise-Std-Position
	RT1	RT2	MRT	RT	RT1	RT2	MRT	RT
cutoff=0.5	0.00336955	0.00635405	0.0048618	0.0048618	0.00457456	0.00823797	0.00640627	0.00640627
cutoff=0.6	0.00336955	0.00635405	0.0048618	0.0048618	0.00427183	0.00770342	0.00598762	0.00598762
cutoff=0.7	0.00336955	0.00635405	0.0048618	0.0048618	0.0040133	0.00739865	0.00570598	0.00570598
cutoff=0.8	0.00336955	0.00635405	0.0048618	0.0048618	0.00379271	0.00715582	0.00547427	0.00547427
cutoff=0.85	0.00336955	0.00635405	0.0048618	0.0048618	0.00372118	0.00709526	0.00540822	0.00540822
cutoff=0.9	0.00336955	0.00635405	0.0048618	0.0048618	0.00361821	0.00692405	0.00527113	0.00527113
cutoff=0.93	0.00336955	0.00635405	0.0048618	0.0048618	0.00317898	0.00683738	0.00500818	0.00500818
cutoff=0.95	0.00336955	0.00635405	0.0048618	0.0048618	0.00316394	0.00682052	0.00499223	0.00499223
cutoff=0.97	0.00336955	0.00635405	0.0048618	0.0048618	0.00315411	0.00681752	0.00498582	0.00498582
cutoff=0.99	0.00336955	0.00635405	0.0048618	0.0048618	0.00313375	0.00681716	0.00497546	0.00497546
mSPA-Series-Std-Distance
Before	cutoff=0.5
	RT1	RT2	MRT	RT
threshold=10	1.80415	0.0102587	0.907206	1.81019
threshold=9	1.80415	0.0102587	0.907206	1.81019
threshold=8	1.80415	0.0102587	0.907206	1.81019
threshold=7	1.80415	0.0102587	0.907206	1.81019
threshold=6	1.80415	0.0102587	0.907206	1.81019
After	cutoff=0.5				cutoff=0.6				cutoff=0.7				cutoff=0.8				cutoff=0.85				cutoff=0.9				cutoff=0.93				cutoff=0.95				cutoff=0.97				cutoff=0.99
	RT1	RT2	MRT	RT	RT1	RT2	MRT	RT	RT1	RT2	MRT	RT	RT1	RT2	MRT	RT	RT1	RT2	MRT	RT	RT1	RT2	MRT	RT	RT1	RT2	MRT	RT	RT1	RT2	MRT	RT	RT1	RT2	MRT	RT	RT1	RT2	MRT	RT
threshold=10	3.16253	0.0127273	1.58763	3.16803	2.04422	0.0105891	1.0274	2.04985	2.04422	0.0105891	1.0274	2.04985	2.04422	0.0105891	1.0274	2.04985	2.04422	0.0105891	1.0274	2.04985	2.04422	0.0105891	1.0274	2.04985	2.04422	0.0105891	1.0274	2.04985	2.04422	0.0105891	1.0274	2.04985	2.04422	0.0105891	1.0274	2.04985	2.04422	0.0105891	1.0274	2.04985
threshold=9	3.63284	0.013817	1.82333	3.63836	2.047	0.0105469	1.02877	2.05265	2.047	0.0105469	1.02877	2.05265	2.047	0.0105469	1.02877	2.05265	2.047	0.0105469	1.02877	2.05265	2.047	0.0105469	1.02877	2.05265	2.047	0.0105469	1.02877	2.05265	2.047	0.0105469	1.02877	2.05265	2.04422	0.0105891	1.0274	2.04985	2.04422	0.0105891	1.0274	2.04985
threshold=8	3.63284	0.013817	1.82333	3.63836	2.52794	0.0116034	1.26977	2.53351	2.047	0.0105469	1.02877	2.05265	2.047	0.0105469	1.02877	2.05265	2.047	0.0105469	1.02877	2.05265	2.047	0.0105469	1.02877	2.05265	2.047	0.0105469	1.02877	2.05265	2.047	0.0105469	1.02877	2.05265	2.04422	0.0105891	1.0274	2.04985	2.04422	0.0105891	1.0274	2.04985
threshold=7	3.63284	0.013817	1.82333	3.63836	2.52794	0.0116034	1.26977	2.53351	2.047	0.0105469	1.02877	2.05265	2.047	0.0105469	1.02877	2.05265	2.047	0.0105469	1.02877	2.05265	2.047	0.0105469	1.02877	2.05265	2.047	0.0105469	1.02877	2.05265	2.047	0.0105469	1.02877	2.05265	2.04422	0.0105891	1.0274	2.04985	2.04422	0.0105891	1.0274	2.04985
threshold=6	3.63284	0.013817	1.82333	3.63836	2.52794	0.0116034	1.26977	2.53351	2.047	0.0105469	1.02877	2.05265	2.047	0.0105469	1.02877	2.05265	2.047	0.0105469	1.02877	2.05265	2.047	0.0105469	1.02877	2.05265	2.047	0.0105469	1.02877	2.05265	2.047	0.0105469	1.02877	2.05265	2.04422	0.0105891	1.0274	2.04985	2.04422	0.0105891	1.0274	2.04985
mSPA-Series-Std-Position
Before	cutoff=0.5
	RT1	RT2	MRT	RT
threshold=10	0.00260199	0.00568168	0.00414184	0.00414184
threshold=9	0.00260199	0.00568168	0.00414184	0.00414184
threshold=8	0.00260199	0.00568168	0.00414184	0.00414184
threshold=7	0.00260199	0.00568168	0.00414184	0.00414184
threshold=6	0.00260199	0.00568168	0.00414184	0.00414184
After	cutoff=0.5				cutoff=0.6				cutoff=0.7				cutoff=0.8				cutoff=0.85				cutoff=0.9				cutoff=0.93				cutoff=0.95				cutoff=0.97				cutoff=0.99
	RT1	RT2	MRT	RT	RT1	RT2	MRT	RT	RT1	RT2	MRT	RT	RT1	RT2	MRT	RT	RT1	RT2	MRT	RT	RT1	RT2	MRT	RT	RT1	RT2	MRT	RT	RT1	RT2	MRT	RT	RT1	RT2	MRT	RT	RT1	RT2	MRT	RT
threshold=10	0.00428784	0.00724331	0.00576557	0.00576557	0.0028816	0.00602339	0.0044525	0.0044525	0.0028816	0.00602339	0.0044525	0.0044525	0.0028816	0.00602339	0.0044525	0.0044525	0.0028816	0.00602339	0.0044525	0.0044525	0.0028816	0.00602339	0.0044525	0.0044525	0.0028816	0.00602339	0.0044525	0.0044525	0.0028816	0.00602339	0.0044525	0.0044525	0.0028816	0.00602339	0.0044525	0.0044525	0.0028816	0.00602339	0.0044525	0.0044525
threshold=9	0.00471612	0.0076474	0.00618176	0.00618176	0.00286261	0.005967	0.0044148	0.0044148	0.00286261	0.005967	0.0044148	0.0044148	0.00286261	0.005967	0.0044148	0.0044148	0.00286261	0.005967	0.0044148	0.0044148	0.00286261	0.005967	0.0044148	0.0044148	0.00286261	0.005967	0.0044148	0.0044148	0.00286261	0.005967	0.0044148	0.0044148	0.0028816	0.00602339	0.0044525	0.0044525	0.0028816	0.00602339	0.0044525	0.0044525
threshold=8	0.00471612	0.0076474	0.00618176	0.00618176	0.00361784	0.00654779	0.00508282	0.00508282	0.00286261	0.005967	0.0044148	0.0044148	0.00286261	0.005967	0.0044148	0.0044148	0.00286261	0.005967	0.0044148	0.0044148	0.00286261	0.005967	0.0044148	0.0044148	0.00286261	0.005967	0.0044148	0.0044148	0.00286261	0.005967	0.0044148	0.0044148	0.0028816	0.00602339	0.0044525	0.0044525	0.0028816	0.00602339	0.0044525	0.0044525
threshold=7	0.00471612	0.0076474	0.00618176	0.00618176	0.00361784	0.00654779	0.00508282	0.00508282	0.00286261	0.005967	0.0044148	0.0044148	0.00286261	0.005967	0.0044148	0.0044148	0.00286261	0.005967	0.0044148	0.0044148	0.00286261	0.005967	0.0044148	0.0044148	0.00286261	0.005967	0.0044148	0.0044148	0.00286261	0.005967	0.0044148	0.0044148	0.0028816	0.00602339	0.0044525	0.0044525	0.0028816	0.00602339	0.0044525	0.0044525
threshold=6	0.00471612	0.0076474	0.00618176	0.00618176	0.00361784	0.00654779	0.00508282	0.00508282	0.00286261	0.005967	0.0044148	0.0044148	0.00286261	0.005967	0.0044148	0.0044148	0.00286261	0.005967	0.0044148	0.0044148	0.00286261	0.005967	0.0044148	0.0044148	0.00286261	0.005967	0.0044148	0.0044148	0.00286261	0.005967	0.0044148	0.0044148	0.0028816	0.00602339	0.0044525	0.0044525	0.0028816	0.00602339	0.0044525	0.0044525
mSPA-Pairwise-Rat-Distance
	RT1	RT2	MRT	RT	RT1	RT2	MRT	RT
cutoff=0.5	17.8677	0.0346003	8.95113	17.8778	54.4885	0.0567586	27.2726	54.4988
cutoff=0.6	17.8677	0.0346003	8.95113	17.8778	43.5449	0.0480999	21.7965	43.5559
cutoff=0.7	17.8677	0.0346003	8.95113	17.8778	34.2445	0.0404704	17.1425	34.2557
cutoff=0.8	17.8677	0.0346003	8.95113	17.8778	25.2675	0.0350303	12.6513	25.2783
cutoff=0.85	17.8677	0.0346003	8.95113	17.8778	21.322	0.0326664	10.6774	21.3331
cutoff=0.9	17.8677	0.0346003	8.95113	17.8778	16.7238	0.0293449	8.37656	16.735
cutoff=0.93	17.8677	0.0346003	8.95113	17.8778	13.4112	0.0271443	6.71919	13.4224
cutoff=0.95	17.8677	0.0346003	8.95113	17.8778	13.1782	0.0269647	6.60258	13.1894
cutoff=0.97	17.8677	0.0346003	8.95113	17.8778	10.0561	0.0254232	5.04074	10.0674
cutoff=0.99	17.8677	0.0346003	8.95113	17.8778	9.22706	0.0248232	4.62594	9.23845
mSPA-Pairwise-Rat-Position
	RT1	RT2	MRT	RT	RT1	RT2	MRT	RT
cutoff=0.5	0.00972409	0.0168503	0.0132872	0.0132872	0.0277259	0.0287067	0.0282163	0.0282163
cutoff=0.6	0.00972409	0.0168503	0.0132872	0.0132872	0.0221267	0.0240429	0.0230848	0.0230848
cutoff=0.7	0.00972409	0.0168503	0.0132872	0.0132872	0.0171595	0.02008	0.0186197	0.0186197
cutoff=0.8	0.00972409	0.0168503	0.0132872	0.0132872	0.0127444	0.0170984	0.0149214	0.0149214
cutoff=0.85	0.00972409	0.0168503	0.0132872	0.0132872	0.0105887	0.0157933	0.013191	0.013191
cutoff=0.9	0.00972409	0.0168503	0.0132872	0.0132872	0.00833952	0.0141607	0.0112501	0.0112501
cutoff=0.93	0.00972409	0.0168503	0.0132872	0.0132872	0.00677861	0.0130541	0.00991636	0.00991636
cutoff=0.95	0.00972409	0.0168503	0.0132872	0.0132872	0.00665588	0.0129259	0.00979087	0.00979087
cutoff=0.97	0.00972409	0.0168503	0.0132872	0.0132872	0.00517537	0.0120601	0.00861774	0.00861774
cutoff=0.99	0.00972409	0.0168503	0.0132872	0.0132872	0.00482423	0.0117452	0.00828469	0.00828469
mSPA-Series-Rat-Distance
Before	cutoff=0.5
	RT1	RT2	MRT	RT
threshold=5	10.6408	0.0234153	5.3321	10.6512
threshold=4	10.6408	0.0234153	5.3321	10.6512
threshold=3	10.6408	0.0234153	5.3321	10.6512
After	cutoff=0.5				cutoff=0.6				cutoff=0.7				cutoff=0.8				cutoff=0.85				cutoff=0.9				cutoff=0.93				cutoff=0.95				cutoff=0.97				cutoff=0.99
	RT1	RT2	MRT	RT	RT1	RT2	MRT	RT	RT1	RT2	MRT	RT	RT1	RT2	MRT	RT	RT1	RT2	MRT	RT	RT1	RT2	MRT	RT	RT1	RT2	MRT	RT	RT1	RT2	MRT	RT	RT1	RT2	MRT	RT	RT1	RT2	MRT	RT
threshold=5	39.9999	0.0405264	20.0202	40.009	14.4373	0.0341324	7.23573	14.4482	5.78346	0.0209783	2.90222	5.79434	5.6274	0.0207747	2.82409	5.63836	5.56504	0.0207667	2.7929	5.576	5.56504	0.0207667	2.7929	5.576	5.62756	0.0207781	2.82417	5.63843	5.62756	0.0207781	2.82417	5.63843	5.62756	0.0207781	2.82417	5.63843	5.62756	0.0207781	2.82417	5.63843
threshold=4	45.641	0.0405287	22.8407	45.6496	18.7246	0.0335044	9.37905	18.735	5.65961	0.0204401	2.84002	5.67028	5.66129	0.0206386	2.84096	5.67218	5.59998	0.0206291	2.8103	5.61088	5.56504	0.0207667	2.7929	5.576	5.62756	0.0207781	2.82417	5.63843	5.62756	0.0207781	2.82417	5.63843	5.62756	0.0207781	2.82417	5.63843	5.62756	0.0207781	2.82417	5.63843
threshold=3	48.9597	0.0400401	24.4999	48.9681	19.1158	0.0333391	9.57457	19.1262	5.65961	0.0204401	2.84002	5.67028	5.66129	0.0206386	2.84096	5.67218	5.59998	0.0206291	2.8103	5.61088	5.56504	0.0207667	2.7929	5.576	5.62756	0.0207781	2.82417	5.63843	5.62756	0.0207781	2.82417	5.63843	5.62756	0.0207781	2.82417	5.63843	5.62756	0.0207781	2.82417	5.63843
mSPA-Series-Rat-Position
Before	cutoff=0.5
	RT1	RT2	MRT	RT
threshold=5	0.0105365	0.0163507	0.0134436	0.0134436
threshold=4	0.0105365	0.0163507	0.0134436	0.0134436
threshold=3	0.0105365	0.0163507	0.0134436	0.0134436
After	cutoff=0.5				cutoff=0.6				cutoff=0.7				cutoff=0.8				cutoff=0.85				cutoff=0.9				cutoff=0.93				cutoff=0.95				cutoff=0.97				cutoff=0.99
	RT1	RT2	MRT	RT	RT1	RT2	MRT	RT	RT1	RT2	MRT	RT	RT1	RT2	MRT	RT	RT1	RT2	MRT	RT	RT1	RT2	MRT	RT	RT1	RT2	MRT	RT	RT1	RT2	MRT	RT	RT1	RT2	MRT	RT	RT1	RT2	MRT	RT
threshold=5	0.0238974	0.0259151	0.0249062	0.0249062	0.0104803	0.0206363	0.0155583	0.0155583	0.00465209	0.0124312	0.00854165	0.00854165	0.00456316	0.0123261	0.00844462	0.00844462	0.00440675	0.0122243	0.00831555	0.00831555	0.00440675	0.0122243	0.00831555	0.00831555	0.00445626	0.0122067	0.00833149	0.00833149	0.00445626	0.0122067	0.00833149	0.00833149	0.00445626	0.0122067	0.00833149	0.00833149	0.00445626	0.0122067	0.00833149	0.00833149
threshold=4	0.0295897	0.0268327	0.0282112	0.0282112	0.0135138	0.0215545	0.0175342	0.0175342	0.00460796	0.012163	0.00838548	0.00838548	0.00461524	0.0122659	0.00844057	0.00844057	0.00446112	0.0121646	0.00831287	0.00831287	0.00440675	0.0122243	0.00831555	0.00831555	0.00445626	0.0122067	0.00833149	0.00833149	0.00445626	0.0122067	0.00833149	0.00833149	0.00445626	0.0122067	0.00833149	0.00833149	0.00445626	0.0122067	0.00833149	0.00833149
threshold=3	0.0333176	0.0271822	0.0302499	0.0302499	0.0137832	0.0215189	0.0176511	0.0176511	0.00460796	0.012163	0.00838548	0.00838548	0.00461524	0.0122659	0.00844057	0.00844057	0.00446112	0.0121646	0.00831287	0.00831287	0.00440675	0.0122243	0.00831555	0.00831555	0.00445626	0.0122067	0.00833149	0.00833149	0.00445626	0.0122067	0.00833149	0.00833149	0.00445626	0.0122067	0.00833149	0.00833149	0.00445626	0.0122067	0.00833149	0.00833149
mSPA-Pairwise-Wheat-Distance
	RT1	RT2	MRT	RT12	RT1	RT2	MRT	RT12
cutoff=0.5	26.9166	0.0178649	13.4672	26.9195	102.7	0.0365763	51.3683	102.703
cutoff=0.6	26.9166	0.0178649	13.4672	26.9195	101.634	0.0363876	50.8353	101.637
cutoff=0.7	26.9166	0.0178649	13.4672	26.9195	99.173	0.0345582	49.6038	99.1756
cutoff=0.8	26.9166	0.0178649	13.4672	26.9195	77.4214	0.0296171	38.7255	77.4238
cutoff=0.85	26.9166	0.0178649	13.4672	26.9195	56.2419	0.0234709	28.1327	56.2441
cutoff=0.9	26.9166	0.0178649	13.4672	26.9195	33.1548	0.0163228	16.5856	33.157
cutoff=0.93	26.9166	0.0178649	13.4672	26.9195	21.2757	0.0124103	10.6441	21.278
cutoff=0.95	26.9166	0.0178649	13.4672	26.9195	14.1043	0.0104827	7.05738	14.1066
cutoff=0.97	26.9166	0.0178649	13.4672	26.9195	9.19746	0.00847018	4.60297	9.19993
cutoff=0.99	26.9166	0.0178649	13.4672	26.9195	7.31745	0.00788443	3.66267	7.32009
mSPA-Pairwise-Wheat-Position
	RT1	RT2	MRT	RT12	RT1	RT2	MRT	RT12
cutoff=0.5	0.0121186	0.0133304	0.0127245	0.0127245	0.0435166	0.0271941	0.0353554	0.0353554
cutoff=0.6	0.0121186	0.0133304	0.0127245	0.0127245	0.0430426	0.0270413	0.035042	0.035042
cutoff=0.7	0.0121186	0.0133304	0.0127245	0.0127245	0.0417137	0.0251037	0.0334087	0.0334087
cutoff=0.8	0.0121186	0.0133304	0.0127245	0.0127245	0.0322804	0.0212536	0.026767	0.026767
cutoff=0.85	0.0121186	0.0133304	0.0127245	0.0127245	0.0229739	0.0167718	0.0198729	0.0198729
cutoff=0.9	0.0121186	0.0133304	0.0127245	0.0127245	0.0137527	0.0116231	0.0126879	0.0126879
cutoff=0.93	0.0121186	0.0133304	0.0127245	0.0127245	0.00899115	0.00880021	0.00889568	0.00889568
cutoff=0.95	0.0121186	0.0133304	0.0127245	0.0127245	0.0061876	0.0073763	0.00678195	0.00678195
cutoff=0.97	0.0121186	0.0133304	0.0127245	0.0127245	0.00438084	0.0059251	0.00515297	0.00515297
cutoff=0.99	0.0121186	0.0133304	0.0127245	0.0127245	0.00374499	0.00542082	0.0045829	0.0045829
mSPA-Series-Wheat-Distance
Before	cutoff=0.5
	RT1	RT2	MRT	RT
threshold=8	5.58872	0.00724295	2.79798	5.5912
threshold=7	5.58872	0.00724295	2.79798	5.5912
threshold=6	5.58872	0.00724295	2.79798	5.5912
threshold=5	5.58872	0.00724295	2.79798	5.5912
After	cutoff=0.5				cutoff=0.6				cutoff=0.7				cutoff=0.8				cutoff=0.85				cutoff=0.9				cutoff=0.93				cutoff=0.95				cutoff=0.97				cutoff=0.99
	RT1	RT2	MRT	RT	RT1	RT2	MRT	RT	RT1	RT2	MRT	RT	RT1	RT2	MRT	RT	RT1	RT2	MRT	RT	RT1	RT2	MRT	RT	RT1	RT2	MRT	RT	RT1	RT2	MRT	RT	RT1	RT2	MRT	RT	RT1	RT2	MRT	RT
threshold=8	20.5234	0.0145861	10.269	20.5267	20.6954	0.0146833	10.3551	20.6987	20.8925	0.0148027	10.4537	20.8959	11.2017	0.0134314	5.60756	11.2051	11.2758	0.00732673	5.64157	11.277	4.9494	0.00479167	2.4771	4.95059	4.89094	0.0046851	2.44781	4.89213	4.56515	0.00455259	2.28485	4.56634	3.29053	0.00369181	1.64711	3.29173	3.2775	0.00339901	1.64045	3.27857
threshold=7	25.9437	0.0145996	12.9792	25.9465	26.1243	0.0146783	13.0695	26.1271	26.3253	0.0147747	13.17	26.3281	16.8246	0.0132811	8.41895	16.8276	15.0843	0.0081089	7.54621	15.0854	6.69458	0.00499384	3.34979	6.69577	5.05792	0.00441441	2.53116	5.05904	4.78899	0.00429882	2.39664	4.79011	3.72507	0.00358491	1.86433	3.72621	3.27679	0.00333333	1.64006	3.27784
threshold=6	35.4783	0.0177373	17.748	35.4808	35.6939	0.0178247	17.8559	35.6963	35.4513	0.0180937	17.7347	35.4538	24.5992	0.0161905	12.3077	24.6018	21.7646	0.0109256	10.8878	21.7657	8.06749	0.00535996	4.03643	8.06868	5.68333	0.0046131	2.84397	5.68447	4.67241	0.00434729	2.33838	4.67354	3.66582	0.00357143	1.83469	3.66696	3.23621	0.00335926	1.61978	3.23727
threshold=5	45.7664	0.0221823	22.8943	45.7687	43.4158	0.022079	21.7189	43.4181	43.3393	0.0223823	21.6808	43.3416	35.1001	0.019876	17.56	35.1025	28.4739	0.0135409	14.2437	28.475	8.90816	0.00560204	4.45688	8.90936	6.21374	0.00467285	3.10921	6.21485	4.74971	0.00423429	2.37697	4.75083	3.78512	0.0035124	1.89432	3.78626	3.07343	0.00328438	1.53836	3.07451
mSPA-Series-Wheat-Position
Before	cutoff=0.5
	RT1	RT2	MRT	RT
threshold=8	0.00588778	0.00668949	0.00628864	0.00628864
threshold=7	0.00588778	0.00668949	0.00628864	0.00628864
threshold=6	0.00588778	0.00668949	0.00628864	0.00628864
threshold=5	0.00588778	0.00668949	0.00628864	0.00628864
After	cutoff=0.5				cutoff=0.6				cutoff=0.7				cutoff=0.8				cutoff=0.85				cutoff=0.9				cutoff=0.93				cutoff=0.95				cutoff=0.97				cutoff=0.99
	RT1	RT2	MRT	RT	RT1	RT2	MRT	RT	RT1	RT2	MRT	RT	RT1	RT2	MRT	RT	RT1	RT2	MRT	RT	RT1	RT2	MRT	RT	RT1	RT2	MRT	RT	RT1	RT2	MRT	RT	RT1	RT2	MRT	RT	RT1	RT2	MRT	RT
threshold=8	0.012394	0.0132277	0.0128109	0.0128109	0.0124911	0.013304	0.0128976	0.0128976	0.0126101	0.0134066	0.0130083	0.0130083	0.00665472	0.0123462	0.00950046	0.00950046	0.00668104	0.0074819	0.00708147	0.00708147	0.00341183	0.00499796	0.00420489	0.00420489	0.00328469	0.00486786	0.00407627	0.00407627	0.00233878	0.00448567	0.00341223	0.00341223	0.00195888	0.00394871	0.00295379	0.00295379	0.00197667	0.00360816	0.00279242	0.00279242
threshold=7	0.0175369	0.0137264	0.0156317	0.0156317	0.0176547	0.013792	0.0157234	0.0157234	0.0177905	0.0138786	0.0158345	0.0158345	0.0102703	0.0123048	0.0112875	0.0112875	0.00855563	0.00814654	0.00835109	0.00835109	0.00491582	0.00554247	0.00522914	0.00522914	0.00355342	0.00470513	0.00412927	0.00412927	0.00276865	0.00438306	0.00357585	0.00357585	0.00244261	0.0039443	0.00319345	0.00319345	0.00207015	0.00358466	0.00282741	0.00282741
threshold=6	0.0269894	0.0184881	0.0227388	0.0227388	0.027151	0.0185748	0.0228629	0.0228629	0.0255215	0.0188395	0.0221805	0.0221805	0.0171923	0.0168192	0.0170058	0.0170058	0.0151984	0.0123602	0.0137793	0.0137793	0.00679904	0.00625738	0.00652821	0.00652821	0.00388035	0.00514499	0.00451267	0.00451267	0.00280331	0.00469675	0.00375003	0.00375003	0.00248312	0.00399025	0.00323669	0.00323669	0.00208559	0.00367058	0.00287808	0.00287808
threshold=5	0.0402634	0.0244996	0.0323815	0.0323815	0.0369837	0.0242939	0.0306388	0.0306388	0.0357532	0.0246185	0.0301858	0.0301858	0.0266528	0.021878	0.0242654	0.0242654	0.0223578	0.016098	0.0192279	0.0192279	0.00735816	0.00659074	0.00697445	0.00697445	0.00450387	0.00524629	0.00487508	0.00487508	0.0032698	0.00459941	0.0039346	0.0039346	0.00295745	0.00393279	0.00344512	0.00344512	0.00198066	0.00359646	0.00278856	0.00278856

## Sheet: SW results-similarity
SWPA-Pairwise-Std-Distance
	RT1	RT2	MRT	RT	RT1	RT2	MRT	RT
cutoff=0.5	2.07213	0.0142111	1.04317	2.0798	6.85385	0.0250287	3.43944	6.86097
cutoff=0.6	2.07213	0.0142111	1.04317	2.0798	5.94436	0.02311	2.98374	5.95073
cutoff=0.7	2.07213	0.0142111	1.04317	2.0798	5.64776	0.0227592	2.83526	5.65388
cutoff=0.8	2.07213	0.0142111	1.04317	2.0798	5.01258	0.0222337	2.51741	5.01874
cutoff=0.85	2.07213	0.0142111	1.04317	2.0798	4.39183	0.0212579	2.20654	4.39802
cutoff=0.9	2.07213	0.0142111	1.04317	2.0798	3.31919	0.020118	1.66965	3.32539
cutoff=0.93	2.07213	0.0142111	1.04317	2.0798	3.19197	0.0194249	1.6057	3.19819
cutoff=0.95	2.07213	0.0142111	1.04317	2.0798	3.03622	0.0179251	1.52707	3.04245
cutoff=0.97	2.07213	0.0142111	1.04317	2.0798	2.74166	0.0152261	1.37844	2.74785
cutoff=0.99	2.07213	0.0142111	1.04317	2.0798	2.41327	0.0131602	1.21322	2.41943
SWPA-Pairwise-Std-Position
	RT1	RT2	MRT	RT	RT1	RT2	MRT	RT
cutoff=0.5	0.0016776	0.00499811	0.00333786	0.00333786	0.0040091	0.00931065	0.00665987	0.00665987
cutoff=0.6	0.0016776	0.00499811	0.00333786	0.00333786	0.00368754	0.0085047	0.00609612	0.00609612
cutoff=0.7	0.0016776	0.00499811	0.00333786	0.00333786	0.00356967	0.00832144	0.00594555	0.00594555
cutoff=0.8	0.0016776	0.00499811	0.00333786	0.00333786	0.0032968	0.00805426	0.00567553	0.00567553
cutoff=0.85	0.0016776	0.00499811	0.00333786	0.00333786	0.00279068	0.00758903	0.00518985	0.00518985
cutoff=0.9	0.0016776	0.00499811	0.00333786	0.00333786	0.00245043	0.00705474	0.00475259	0.00475259
cutoff=0.93	0.0016776	0.00499811	0.00333786	0.00333786	0.00237835	0.00683127	0.00460481	0.00460481
cutoff=0.95	0.0016776	0.00499811	0.00333786	0.00333786	0.00232304	0.00636436	0.0043437	0.0043437
cutoff=0.97	0.0016776	0.00499811	0.00333786	0.00333786	0.00219076	0.0054083	0.00379953	0.00379953
cutoff=0.99	0.0016776	0.00499811	0.00333786	0.00333786	0.00202246	0.00468215	0.00335231	0.00335231
SWPA-Series-Std-Distance
Before	free of cutoff
	RT1	RT2	MRT	RT
threshold=6	1.04359	0.0109778	0.527282	1.05194
threshold=7	1.04359	0.0109778	0.527282	1.05194
threshold=8	1.04359	0.0109778	0.527282	1.05194
threshold=9	1.04359	0.0109778	0.527282	1.05194
threshold=10	1.04359	0.0109778	0.527282	1.05194
After	cutoff=0.5				cutoff=0.6				cutoff=0.7				cutoff=0.8				cutoff=0.85				cutoff=0.9				cutoff=0.93				cutoff=0.95				cutoff=0.97				cutoff=0.99
	RT1	RT2	MRT	RT	RT1	RT2	MRT	RT	RT1	RT2	MRT	RT	RT1	RT2	MRT	RT	RT1	RT2	MRT	RT	RT1	RT2	MRT	RT	RT1	RT2	MRT	RT	RT1	RT2	MRT	RT	RT1	RT2	MRT	RT	RT1	RT2	MRT	RT
threshold=6	3.73733	0.0162739	1.8768	3.74475	3.38795	0.0143758	1.70116	3.39471	3.40428	0.0135458	1.70891	3.41016	3.40428	0.0135458	1.70891	3.41016	2.90824	0.0126318	1.46044	2.91419	2.90824	0.0126318	1.46044	2.91419	2.90824	0.0126318	1.46044	2.91419	2.90824	0.0126318	1.46044	2.91419	2.75042	0.0118788	1.38115	2.75635	1.57583	0.00893369	0.792381	1.58151
threshold=7	3.77487	0.016273	1.89557	3.7822	3.38795	0.0143758	1.70116	3.39471	3.40428	0.0135458	1.70891	3.41016	3.40428	0.0135458	1.70891	3.41016	2.90824	0.0126318	1.46044	2.91419	2.90824	0.0126318	1.46044	2.91419	2.90824	0.0126318	1.46044	2.91419	2.90824	0.0126318	1.46044	2.91419	2.75042	0.0118788	1.38115	2.75635	1.57583	0.00893369	0.792381	1.58151
threshold=8	3.46954	0.0154902	1.74252	3.47675	3.40537	0.0142172	1.7098	3.41191	3.40428	0.0135458	1.70891	3.41016	3.40428	0.0135458	1.70891	3.41016	2.90824	0.0126318	1.46044	2.91419	2.90824	0.0126318	1.46044	2.91419	2.90824	0.0126318	1.46044	2.91419	2.90824	0.0126318	1.46044	2.91419	2.75042	0.0118788	1.38115	2.75635	1.57583	0.00893369	0.792381	1.58151
threshold=9	2.85974	0.0139529	1.43685	2.86706	3.40537	0.0142172	1.7098	3.41191	3.40428	0.0135458	1.70891	3.41016	3.40428	0.0135458	1.70891	3.41016	2.90824	0.0126318	1.46044	2.91419	2.90824	0.0126318	1.46044	2.91419	2.90824	0.0126318	1.46044	2.91419	2.90824	0.0126318	1.46044	2.91419	2.75042	0.0118788	1.38115	2.75635	1.57583	0.00893369	0.792381	1.58151
threshold=10	2.59055	0.0116907	1.30112	2.59621	2.99593	0.0124233	1.50418	3.00159	2.97208	0.0122239	1.49215	2.97763	2.97208	0.0122239	1.49215	2.97763	2.44604	0.0112465	1.22864	2.45165	2.44604	0.0112465	1.22864	2.45165	2.44604	0.0112465	1.22864	2.45165	2.44604	0.0112465	1.22864	2.45165	2.27336	0.0104356	1.1419	2.27895	1.56523	0.00895082	0.787091	1.5709
SWPA-Series-Std-Position
Before	free of cutoff
	RT1	RT2	MRT	RT
threshold=6	0.00133689	0.00601932	0.0036781	0.0036781
threshold=7	0.00133689	0.00601932	0.0036781	0.0036781
threshold=8	0.00133689	0.00601932	0.0036781	0.0036781
threshold=9	0.00133689	0.00601932	0.0036781	0.0036781
threshold=10	0.00133689	0.00601932	0.0036781	0.0036781
After	cutoff=0.5				cutoff=0.6				cutoff=0.7				cutoff=0.8				cutoff=0.85				cutoff=0.9				cutoff=0.93				cutoff=0.95				cutoff=0.97				cutoff=0.99
	RT1	RT2	MRT	RT	RT1	RT2	MRT	RT	RT1	RT2	MRT	RT	RT1	RT2	MRT	RT	RT1	RT2	MRT	RT	RT1	RT2	MRT	RT	RT1	RT2	MRT	RT	RT1	RT2	MRT	RT	RT1	RT2	MRT	RT	RT1	RT2	MRT	RT
threshold=6	0.00543709	0.0107227	0.00807988	0.00807988	0.00449714	0.00868482	0.00659098	0.00659098	0.00447083	0.00737886	0.00592485	0.00592485	0.00447083	0.00737886	0.00592485	0.00592485	0.00358846	0.00664248	0.00511547	0.00511547	0.00358846	0.00664248	0.00511547	0.00511547	0.00358846	0.00664248	0.00511547	0.00511547	0.00358846	0.00664248	0.00511547	0.00511547	0.00340307	0.00612682	0.00476495	0.00476495	0.00233843	0.00487003	0.00360423	0.00360423
threshold=7	0.00548672	0.010458	0.00797237	0.00797237	0.00449714	0.00868482	0.00659098	0.00659098	0.00447083	0.00737886	0.00592485	0.00592485	0.00447083	0.00737886	0.00592485	0.00592485	0.00358846	0.00664248	0.00511547	0.00511547	0.00358846	0.00664248	0.00511547	0.00511547	0.00358846	0.00664248	0.00511547	0.00511547	0.00358846	0.00664248	0.00511547	0.00511547	0.00340307	0.00612682	0.00476495	0.00476495	0.00233843	0.00487003	0.00360423	0.00360423
threshold=8	0.00500384	0.00931601	0.00715993	0.00715993	0.00445765	0.00791581	0.00618673	0.00618673	0.00447083	0.00737886	0.00592485	0.00592485	0.00447083	0.00737886	0.00592485	0.00592485	0.00358846	0.00664248	0.00511547	0.00511547	0.00358846	0.00664248	0.00511547	0.00511547	0.00358846	0.00664248	0.00511547	0.00511547	0.00358846	0.00664248	0.00511547	0.00511547	0.00340307	0.00612682	0.00476495	0.00476495	0.00233843	0.00487003	0.00360423	0.00360423
threshold=9	0.00409472	0.00842482	0.00625977	0.00625977	0.00445765	0.00791581	0.00618673	0.00618673	0.00447083	0.00737886	0.00592485	0.00592485	0.00447083	0.00737886	0.00592485	0.00592485	0.00358846	0.00664248	0.00511547	0.00511547	0.00358846	0.00664248	0.00511547	0.00511547	0.00358846	0.00664248	0.00511547	0.00511547	0.00358846	0.00664248	0.00511547	0.00511547	0.00340307	0.00612682	0.00476495	0.00476495	0.00233843	0.00487003	0.00360423	0.00360423
threshold=10	0.00380316	0.00687265	0.00533791	0.00533791	0.00408037	0.0069348	0.00550758	0.00550758	0.00409719	0.00687124	0.00548422	0.00548422	0.00409719	0.00687124	0.00548422	0.00548422	0.00316762	0.0060924	0.00463001	0.00463001	0.00316762	0.0060924	0.00463001	0.00463001	0.00316762	0.0060924	0.00463001	0.00463001	0.00316762	0.0060924	0.00463001	0.00463001	0.00296673	0.00554346	0.00425509	0.00425509	0.00234945	0.0049103	0.00362987	0.00362987
SWPA-Pairwise-Rat-Distance
	RT1	RT2	MRT	RT	RT1	RT2	MRT	RT
cutoff=0.5	0.941081	0.0664637	0.503773	0.995378	43.8267	0.0805443	21.9536	43.8669
cutoff=0.6	0.941081	0.0664637	0.503773	0.995378	50.6544	0.0690389	25.3617	50.6844
cutoff=0.7	0.941081	0.0664637	0.503773	0.995378	51.0528	0.0611455	25.557	51.0752
cutoff=0.8	0.941081	0.0664637	0.503773	0.995378	45.609	0.0527797	22.8309	45.6258
cutoff=0.85	0.941081	0.0664637	0.503773	0.995378	42.2754	0.0479113	21.1616	42.2893
cutoff=0.9	0.941081	0.0664637	0.503773	0.995378	34.7953	0.0403153	17.4178	34.8084
cutoff=0.93	0.941081	0.0664637	0.503773	0.995378	31.4959	0.0377429	15.7668	31.5085
cutoff=0.95	0.941081	0.0664637	0.503773	0.995378	27.9847	0.0348933	14.0098	27.9965
cutoff=0.97	0.941081	0.0664637	0.503773	0.995378	21.2959	0.029825	10.6629	21.3077
cutoff=0.99	0.941081	0.0664637	0.503773	0.995378	10.1047	0.0230115	5.06386	10.1169
SWPA-Pairwise-Rat-Position
	RT1	RT2	MRT	RT	RT1	RT2	MRT	RT
cutoff=0.5	0.000460308	0.0355088	0.0179846	0.0179846	0.0218268	0.0423059	0.0320663	0.0320663
cutoff=0.6	0.000460308	0.0355088	0.0179846	0.0179846	0.0251676	0.0357828	0.0304752	0.0304752
cutoff=0.7	0.000460308	0.0355088	0.0179846	0.0179846	0.025177	0.0315096	0.0283433	0.0283433
cutoff=0.8	0.000460308	0.0355088	0.0179846	0.0179846	0.0222478	0.0271831	0.0247154	0.0247154
cutoff=0.85	0.000460308	0.0355088	0.0179846	0.0179846	0.02071	0.0246877	0.0226989	0.0226989
cutoff=0.9	0.000460308	0.0355088	0.0179846	0.0179846	0.0169681	0.0205641	0.0187661	0.0187661
cutoff=0.93	0.000460308	0.0355088	0.0179846	0.0179846	0.0154097	0.0189798	0.0171947	0.0171947
cutoff=0.95	0.000460308	0.0355088	0.0179846	0.0179846	0.0133464	0.0173021	0.0153242	0.0153242
cutoff=0.97	0.000460308	0.0355088	0.0179846	0.0179846	0.0101471	0.0146129	0.01238	0.01238
cutoff=0.99	0.000460308	0.0355088	0.0179846	0.0179846	0.0050134	0.0106452	0.00782929	0.00782929
SWPA-Series-Rat-Distance
Before	free of cutoff
	RT1	RT2	MRT	RT
threshold=3	0.550021	0.0318869	0.290954	0.576978
threshold=4	0.550021	0.0318869	0.290954	0.576978
threshold=5	0.550021	0.0318869	0.290954	0.576978
After	cutoff=0.5				cutoff=0.6				cutoff=0.7				cutoff=0.8				cutoff=0.85				cutoff=0.9				cutoff=0.93				cutoff=0.95				cutoff=0.97				cutoff=0.99
	RT1	RT2	MRT	RT	RT1	RT2	MRT	RT	RT1	RT2	MRT	RT	RT1	RT2	MRT	RT	RT1	RT2	MRT	RT	RT1	RT2	MRT	RT	RT1	RT2	MRT	RT	RT1	RT2	MRT	RT	RT1	RT2	MRT	RT	RT1	RT2	MRT	RT
threshold=3	33.5788	0.0543301	16.8165	33.6031	44.0755	0.0576888	22.0666	44.0969	45.0106	0.0516617	22.5311	45.0277	38.0319	0.0436971	19.0378	38.0454	34.306	0.0373271	17.1717	34.3176	32.5487	0.0349283	16.2918	32.559	25.9152	0.0332028	12.9742	25.9253	23.4428	0.032031	11.7374	23.4532	12.9573	0.0272727	6.49229	12.9673	13.9996	0.0240556	7.01184	14.0094
threshold=4	31.6795	0.0483259	15.8639	31.6986	42.2722	0.0559371	21.1641	42.2877	41.7182	0.0507786	20.8845	41.7321	35.9762	0.045427	18.0108	35.9891	32.2234	0.0388624	16.1311	32.2348	29.0009	0.0358908	14.5184	29.0111	22.7393	0.0342612	11.3868	22.7493	19.3717	0.0327222	9.70223	19.3822	14.069	0.028717	7.04883	14.0789	15.0071	0.0250933	7.51609	15.0168
threshold=5	29.2307	0.03625	14.6335	29.2397	39.5293	0.0518024	19.7905	39.538	36.5288	0.0472159	18.288	36.5378	33.1791	0.0431909	16.6112	33.1892	28.4828	0.0390654	14.2609	28.4936	26.3155	0.037326	13.1764	26.3257	18.7356	0.0355105	9.38554	18.7455	16.7805	0.0338179	8.40718	16.7908	15.9688	0.030807	7.99981	15.9785	15.7418	0.0261389	7.88398	15.752
SWPA-Series-Rat-Position
Before	free of cutoff
	RT1	RT2	MRT	RT
threshold=3	0.000654413	0.0284555	0.0145549	0.0145549
threshold=4	0.000654413	0.0284555	0.0145549	0.0145549
threshold=5	0.000654413	0.0284555	0.0145549	0.0145549
After	cutoff=0.5				cutoff=0.6				cutoff=0.7				cutoff=0.8				cutoff=0.85				cutoff=0.9				cutoff=0.93				cutoff=0.95				cutoff=0.97				cutoff=0.99
	RT1	RT2	MRT	RT	RT1	RT2	MRT	RT	RT1	RT2	MRT	RT	RT1	RT2	MRT	RT	RT1	RT2	MRT	RT	RT1	RT2	MRT	RT	RT1	RT2	MRT	RT	RT1	RT2	MRT	RT	RT1	RT2	MRT	RT	RT1	RT2	MRT	RT
threshold=3	0.0308141	0.0432343	0.0370242	0.0370242	0.0363341	0.0425342	0.0394341	0.0394341	0.0364786	0.0354618	0.0359702	0.0359702	0.0275747	0.0300665	0.0288206	0.0288206	0.0247974	0.0255031	0.0251502	0.0251502	0.023934	0.0237057	0.0238199	0.0238199	0.0213996	0.0223947	0.0218972	0.0218972	0.0191225	0.0212093	0.0201659	0.0201659	0.00767272	0.01618	0.0119264	0.0119264	0.00754968	0.0134295	0.0104896	0.0104896
threshold=4	0.0243882	0.033836	0.0291121	0.0291121	0.0302372	0.0363499	0.0332935	0.0332935	0.0307379	0.0319119	0.0313249	0.0313249	0.0234456	0.0295139	0.0264797	0.0264797	0.0207653	0.025569	0.0231671	0.0231671	0.0192179	0.023145	0.0211814	0.0211814	0.0165978	0.0220841	0.019341	0.019341	0.0134725	0.0206788	0.0170756	0.0170756	0.00828289	0.0169792	0.0126311	0.0126311	0.00802568	0.0139685	0.0109971	0.0109971
threshold=5	0.0199924	0.0216736	0.020833	0.020833	0.0249641	0.0307696	0.0278668	0.0278668	0.023442	0.0278928	0.0256674	0.0256674	0.0198692	0.026333	0.0231011	0.0231011	0.0163929	0.0247808	0.0205869	0.0205869	0.0162909	0.0233639	0.0198274	0.0198274	0.0129863	0.0221294	0.0175578	0.0175578	0.0110699	0.0205992	0.0158345	0.0158345	0.00924739	0.0183196	0.0137835	0.0137835	0.00823997	0.0144209	0.0113304	0.0113304
SWPA-Pairwise-Wheat-Distance
	RT1	RT2	MRT	RT12	RT1	RT2	MRT	RT12
cutoff=0.5	1.7636	0.0326918	0.898146	1.77808	85.2878	0.0464818	42.6671	85.2984
cutoff=0.6	1.7636	0.0326918	0.898146	1.77808	99.146	0.040714	49.5933	99.1549
cutoff=0.7	1.7636	0.0326918	0.898146	1.77808	107.134	0.0389991	53.5867	107.142
cutoff=0.8	1.7636	0.0326918	0.898146	1.77808	105.594	0.0365348	52.8155	105.6
cutoff=0.85	1.7636	0.0326918	0.898146	1.77808	101.367	0.033795	50.7002	101.371
cutoff=0.9	1.7636	0.0326918	0.898146	1.77808	92.1651	0.0303951	46.0977	92.1686
cutoff=0.93	1.7636	0.0326918	0.898146	1.77808	83.1988	0.0275747	41.6132	83.2021
cutoff=0.95	1.7636	0.0326918	0.898146	1.77808	70.5613	0.0243944	35.2928	70.5645
cutoff=0.97	1.7636	0.0326918	0.898146	1.77808	47.9928	0.0184389	24.0056	47.9958
cutoff=0.99	1.7636	0.0326918	0.898146	1.77808	11.0151	0.0095147	5.51232	11.0183
SWPA-Pairwise-Wheat-Position
	RT1	RT2	MRT	RT12	RT1	RT2	MRT	RT12
cutoff=0.5	0.00105117	0.0242929	0.012672	0.012672	0.0359507	0.0344421	0.0351964	0.0351964
cutoff=0.6	0.00105117	0.0242929	0.012672	0.012672	0.0416249	0.0301834	0.0359042	0.0359042
cutoff=0.7	0.00105117	0.0242929	0.012672	0.012672	0.0447916	0.0289217	0.0368566	0.0368566
cutoff=0.8	0.00105117	0.0242929	0.012672	0.012672	0.0437697	0.026757	0.0352633	0.0352633
cutoff=0.85	0.00105117	0.0242929	0.012672	0.012672	0.0417446	0.0246053	0.033175	0.033175
cutoff=0.9	0.00105117	0.0242929	0.012672	0.012672	0.0375987	0.0218335	0.0297161	0.0297161
cutoff=0.93	0.00105117	0.0242929	0.012672	0.012672	0.0336306	0.0197467	0.0266887	0.0266887
cutoff=0.95	0.00105117	0.0242929	0.012672	0.012672	0.0283887	0.0173729	0.0228808	0.0228808
cutoff=0.97	0.00105117	0.0242929	0.012672	0.012672	0.0193584	0.0129551	0.0161567	0.0161567
cutoff=0.99	0.00105117	0.0242929	0.012672	0.012672	0.00483208	0.00638174	0.00560691	0.00560691
SWPA-Series-Wheat-Distance
Before	free of cutoff
	RT1	RT2	MRT	RT12
threshold=5	1.56682	0.00964286	0.788232	1.56981
threshold=6	1.56682	0.00964286	0.788232	1.56981
threshold=7	1.56682	0.00964286	0.788232	1.56981
threshold=8	1.56682	0.00964286	0.788232	1.56981
After	cutoff=0.5				cutoff=0.6				cutoff=0.7				cutoff=0.8				cutoff=0.85				cutoff=0.9				cutoff=0.93				cutoff=0.95				cutoff=0.97				cutoff=0.99
	RT1	RT2	MRT	RT	RT1	RT2	MRT	RT	RT1	RT2	MRT	RT	RT1	RT2	MRT	RT	RT1	RT2	MRT	RT	RT1	RT2	MRT	RT	RT1	RT2	MRT	RT	RT1	RT2	MRT	RT	RT1	RT2	MRT	RT	RT1	RT2	MRT	RT
threshold=5	26.2944	0.0218074	13.1581	26.2992	29.6674	0.0186834	14.843	29.6724	43.9353	0.0206204	21.978	43.9398	48.7749	0.0199351	24.3974	48.7789	46.9911	0.0206194	23.5058	46.9948	43.1728	0.0187385	21.5958	43.176	33.3214	0.0162619	16.6688	33.3245	20.2857	0.0107278	10.1482	20.2888	6.24762	0.00769841	3.12766	6.25098	1.8797	0.00271617	0.941208	1.881
threshold=6	15.2455	0.0161304	7.63081	15.2504	24.6154	0.0170391	12.3162	24.6202	42.0292	0.0193363	21.0243	42.0332	47.0609	0.0184719	23.5397	47.0643	45.6862	0.0196429	22.8529	45.6896	37.1574	0.0178814	18.5876	37.1606	26.5764	0.0152444	13.2958	26.5796	16.9279	0.00955446	8.46871	16.931	5.26246	0.00716777	2.63481	5.26589	1.95695	0.0027593	0.979853	1.95823
threshold=7	13.3143	0.0121429	6.66321	13.3186	22.8738	0.0149931	11.4444	22.8779	39.3529	0.017851	19.6854	39.3566	44.3262	0.0168205	22.1715	44.3295	42.7519	0.0182769	21.3851	42.7551	33.8378	0.016731	16.9273	33.8411	22.4406	0.0138785	11.2272	22.4438	15.4702	0.00886161	7.73955	15.4734	4.92334	0.00737805	2.46536	4.92686	1.34694	0.00277551	0.674857	1.34824
threshold=8	11.8976	0.012345	5.95496	11.9024	18.0975	0.0125798	9.05503	18.1009	40.5852	0.0160783	20.3006	40.5882	46.2912	0.0168367	23.154	46.2942	44.5795	0.018403	22.299	44.5825	35.0264	0.0167406	17.5215	35.0294	22.5286	0.0137071	11.2711	22.5316	14.6149	0.0086646	7.31179	14.6181	5.11031	0.00749548	2.5589	5.11379	1.38655	0.00277311	0.694664	1.38781
SWPA-Series-Wheat-Position
Before	free of cutoff
	RT1	RT2	MRT	RT12
threshold=5	0.00130404	0.0139998	0.00765194	0.00765194
threshold=6	0.00130404	0.0139998	0.00765194	0.00765194
threshold=7	0.00130404	0.0139998	0.00765194	0.00765194
threshold=8	0.00130404	0.0139998	0.00765194	0.00765194
After	cutoff=0.5				cutoff=0.6				cutoff=0.7				cutoff=0.8				cutoff=0.85				cutoff=0.9				cutoff=0.93				cutoff=0.95				cutoff=0.97				cutoff=0.99
	RT1	RT2	MRT	RT	RT1	RT2	MRT	RT	RT1	RT2	MRT	RT	RT1	RT2	MRT	RT	RT1	RT2	MRT	RT	RT1	RT2	MRT	RT	RT1	RT2	MRT	RT	RT1	RT2	MRT	RT	RT1	RT2	MRT	RT	RT1	RT2	MRT	RT
threshold=5	0.0283072	0.0319481	0.0301277	0.0301277	0.0260243	0.0256949	0.0258596	0.0258596	0.031257	0.0261943	0.0287256	0.0287256	0.0336281	0.0249536	0.0292908	0.0292908	0.030445	0.0229475	0.0266963	0.0266963	0.0305152	0.0214956	0.0260054	0.0260054	0.0245245	0.0191018	0.0218132	0.0218132	0.0168227	0.0141377	0.0154802	0.0154802	0.00625531	0.0104256	0.00834044	0.00834044	0.00268151	0.00321257	0.00294704	0.00294704
threshold=6	0.0140304	0.0234464	0.0187384	0.0187384	0.0188278	0.021559	0.0201934	0.0201934	0.0264055	0.0227568	0.0245812	0.0245812	0.0282384	0.0208526	0.0245455	0.0245455	0.026849	0.020977	0.023913	0.023913	0.0243673	0.0195054	0.0219363	0.0219363	0.0178456	0.0169158	0.0173807	0.0173807	0.0115082	0.0117247	0.0116165	0.0116165	0.00529785	0.00902795	0.0071629	0.0071629	0.00279171	0.00324166	0.00301669	0.00301669
threshold=7	0.0129515	0.0161351	0.0145433	0.0145433	0.0176218	0.0181837	0.0179028	0.0179028	0.0238782	0.02022	0.0220491	0.0220491	0.0255389	0.0182258	0.0218824	0.0218824	0.0242139	0.0191286	0.0216712	0.0216712	0.0215904	0.0181065	0.0198484	0.0198484	0.0145383	0.0152952	0.0149167	0.0149167	0.00995479	0.0108611	0.010408	0.010408	0.0040261	0.00921107	0.00661859	0.00661859	0.00112287	0.00311292	0.0021179	0.0021179
threshold=8	0.0119765	0.0157059	0.0138412	0.0138412	0.0127407	0.0146227	0.0136817	0.0136817	0.0244442	0.0175351	0.0209896	0.0209896	0.0265313	0.0182849	0.0224081	0.0224081	0.0250968	0.0192553	0.0221761	0.0221761	0.0222953	0.0181575	0.0202264	0.0202264	0.0145548	0.0151992	0.014877	0.014877	0.00934946	0.0106618	0.0100056	0.0100056	0.00417899	0.00939735	0.00678817	0.00678817	0.0011559	0.00312146	0.00213868	0.00213868
