# Supplementary material for: An efficient post-hoc integration method improving peak alignment of metabolomics data from GCxGC/TOF-MS
Source: BMC Bioinformatics. 2013 Apr 10;14:123. doi: 10.1186/1471-2105-14-123 (PMC3637833; doi:10.1186/1471-2105-14-123)
Supplement: Additional file 3 — Supplementary Data III. This file includes the number of aligned peaks for all combinations of parameters, i.e, cutoff 1 and cutoff 2. [file 1471-2105-14-123-S3.xlsx]

## Sheet: EBM-area
Standard mixture
pairwise-45 pairs
Before	cutoff=0.5	0.6	0.7	0.8	0.85	0.9	0.93	0.95	0.97	0.99
67	82	81	79	77	76	75	73	73	70	59
71	82	81	80	80	80	80	80	78	77	62
69	81	80	78	77	77	77	77	77	76	61
65	79	79	78	78	76	73	73	73	71	55
69	82	79	79	77	77	77	77	76	71	59
72	82	82	81	81	81	81	81	78	71	63
70	81	79	79	78	77	77	77	75	73	63
72	78	77	77	76	76	75	74	72	71	67
69	76	76	76	76	75	74	74	74	73	65
70	76	75	73	71	70	70	70	70	69	68
68	75	74	72	71	71	70	70	70	69	66
70	79	79	79	75	74	74	74	74	73	60
68	79	78	77	76	75	75	75	75	74	59
71	81	81	81	77	76	76	76	76	72	60
69	80	78	78	75	74	73	73	73	72	61
70	83	81	80	76	75	74	73	73	73	60
69	73	73	73	71	70	70	70	70	69	66
67	72	72	69	68	67	67	67	67	67	67
65	72	71	69	69	66	65	65	65	65	63
69	72	72	71	71	71	71	71	71	71	67
70	81	81	80	79	78	77	77	77	76	61
70	80	80	77	77	77	76	76	76	76	62
71	81	81	80	79	78	77	76	76	76	61
69	73	73	71	71	69	69	69	69	69	67
62	73	72	70	69	67	65	63	63	63	59
68	74	73	72	70	70	70	70	70	70	67
71	81	81	80	78	78	78	78	78	77	60
69	81	81	78	77	77	76	76	76	74	60
70	83	82	80	79	78	77	76	76	75	59
64	75	75	73	72	72	71	68	68	66	60
68	70	69	68	67	67	67	67	66	66	66
71	76	76	75	73	73	73	72	71	71	63
62	77	76	75	74	73	70	69	69	61	54
70	84	83	81	78	77	77	75	75	72	58
70	79	78	76	76	75	75	74	74	71	61
72	77	76	76	73	72	72	72	72	72	66
70	81	80	80	78	77	77	77	77	70	61
69	80	80	79	78	78	78	77	76	70	58
70	81	81	81	80	78	78	78	76	74	58
70	80	79	79	79	76	75	75	73	67	61
69	81	81	80	80	78	76	75	73	67	59
71	81	81	81	81	80	80	80	77	72	60
72	77	76	75	75	75	71	71	71	70	67
71	78	78	78	78	76	76	76	76	74	64
70	78	77	77	75	75	75	75	74	70	61
series
	cutoff=0.5	0.6	0.7	0.8	0.85	0.9	0.93	0.95	0.97	0.99
threshold=10	55	55	53	52	50	49	48	47	43	44
threshold=9	60	60	58	57	55	54	53	53	45	44
threshold=8	61	60	58	57	55	54	53	53	47	44
threshold=7	64	63	61	60	57	56	55	55	49	44
threshold=6	69	68	66	65	62	61	60	59	49	44
Mice
pairwise-10 pairs
Before	cutoff=0.5	0.6	0.7	0.8	0.85	0.9	0.93	0.95	0.97	0.99
323	402	395	365	291	257	212	183	171	158	151
295	369	363	339	294	238	197	177	169	161	154
291	388	378	348	282	225	190	163	145	136	135
220	326	316	285	254	207	162	140	128	115	112
393	464	444	381	310	260	214	198	190	173	164
283	370	353	333	280	238	202	177	166	153	149
219	318	300	279	252	215	174	149	136	123	120
336	391	381	372	308	271	230	210	198	189	181
207	316	305	277	244	215	169	154	135	122	120
259	359	343	322	276	232	183	161	146	136	132
series
	cutoff=0.5	0.6	0.7	0.8	0.85	0.9	0.93	0.95	0.97	0.99
threshold=5	100	91	79	68	66	66	65	65	65	65
threshold=4	135	122	106	86	79	74	68	69	65	65
threshold=3	186	165	145	111	101	87	79	79	67	65
Wheat
pairwise-28 pairs
Before	cutoff=0.5	0.6	0.7	0.8	0.85	0.9	0.93	0.95	0.97	0.99
333	416	408	390	340	282	206	177	165	151	151
368	465	455	435	373	321	243	215	198	180	177
357	448	439	424	382	317	247	207	186	176	173
429	510	501	475	379	321	253	218	200	187	182
435	523	512	499	401	321	253	212	189	172	169
436	530	523	504	411	342	252	210	191	177	171
364	447	440	428	358	301	220	183	167	158	154
357	431	425	411	364	307	230	189	178	167	163
330	415	405	388	360	296	229	195	176	164	160
376	445	441	429	380	309	244	202	184	173	167
427	502	491	465	380	314	242	199	173	158	157
378	464	453	440	374	306	225	191	175	162	159
314	392	380	369	339	293	226	190	178	171	165
352	438	432	413	388	337	257	222	202	188	180
382	455	448	439	392	339	273	242	225	208	197
434	510	505	489	411	337	281	242	223	208	196
383	485	478	459	415	346	262	225	211	191	182
308	396	388	375	342	295	224	188	175	166	157
378	453	450	432	393	333	261	229	211	194	186
443	519	511	489	410	337	266	236	218	205	194
415	499	490	473	411	348	279	245	226	209	204
293	387	374	358	336	300	233	198	185	170	162
409	484	476	467	415	344	273	236	217	204	194
385	467	462	441	403	348	261	232	218	208	196
276	368	356	347	324	298	227	193	183	167	160
434	525	518	496	429	352	280	248	227	212	207
310	398	389	381	351	302	229	196	185	170	160
320	415	403	384	354	296	220	189	178	167	159
series
	cutoff=0.5	0.6	0.7	0.8	0.85	0.9	0.93	0.95	0.97	0.99
threshold=8	87	82	78	72	67	67	69	69	68	68
threshold=7	115	105	96	88	74	73	74	71	68	68
threshold=6	135	121	109	98	82	77	77	73	69	68
threshold=5	154	137	124	111	91	86	79	74	70	68

## Sheet: mSPA-area
Standard mixture
pairwise-45 pairs
Before	cutoff=0.5	0.6	0.7	0.8	0.85	0.9	0.93	0.95	0.97	0.99
74	77	74	73	73	73	73	73	73	72	72
74	76	74	72	72	72	72	72	72	72	72
74	76	74	72	72	72	72	72	72	72	72
72	72	69	68	68	68	68	68	68	68	68
71	72	70	70	69	69	69	69	69	69	69
73	74	73	72	72	72	72	72	72	72	72
74	72	71	71	71	71	71	71	71	71	71
74	74	74	74	74	74	74	74	74	74	74
72	73	72	71	71	71	71	71	71	71	71
73	73	72	71	71	71	71	71	71	71	71
73	74	72	71	71	71	71	71	71	71	71
69	70	68	68	68	68	68	68	68	68	68
71	73	71	70	70	70	70	70	70	70	70
72	73	71	70	70	70	70	70	70	70	70
72	72	72	72	72	72	72	72	72	72	72
72	73	73	73	73	73	72	72	72	72	72
72	72	72	72	72	72	72	72	72	72	72
74	74	74	74	74	74	74	74	74	74	74
70	71	70	70	70	69	69	69	69	69	69
69	71	71	71	70	70	70	70	70	70	70
72	72	72	72	72	72	72	72	72	72	72
71	72	72	72	72	72	72	71	71	71	71
72	75	75	73	73	73	73	73	72	71	71
72	72	72	72	72	72	72	72	72	72	72
71	70	70	70	70	70	70	70	70	70	70
69	73	71	69	68	68	68	68	68	68	68
71	71	71	70	70	70	70	70	70	70	70
72	73	73	72	72	72	72	72	72	72	72
71	74	74	71	71	71	71	70	70	70	70
72	72	72	71	71	71	71	71	71	71	71
68	70	70	68	67	67	67	67	67	67	67
69	70	68	68	68	67	67	67	67	67	67
69	70	70	69	69	69	69	69	69	69	69
71	76	75	71	71	70	70	70	70	70	70
70	71	69	69	68	68	68	68	68	68	68
70	71	71	70	70	70	70	70	70	70	70
71	73	72	72	72	72	71	71	71	71	71
70	73	73	70	70	70	69	68	68	68	68
70	71	71	71	70	70	70	70	70	70	70
71	71	71	71	71	71	71	71	71	71	71
70	71	71	71	70	70	70	70	70	70	70
71	71	71	71	71	71	71	71	71	71	71
73	75	73	73	73	73	72	72	72	72	71
72	73	73	72	72	72	72	72	72	72	72
74	74	73	73	73	73	73	73	73	73	73
series
	cutoff=0.5	0.6	0.7	0.8	0.85	0.9	0.93	0.95	0.97	0.99
threshold=10	66	64	63	63	63	63	63	63	63	63
threshold=9	68	65	64	64	64	64	64	64	63	63
threshold=8	68	66	64	64	64	64	64	64	63	63
threshold=7	68	66	64	64	64	64	64	64	63	63
threshold=6	68	66	64	64	64	64	64	64	63	63
Mice
pairwise-10 pairs
Before	cutoff=0.5	0.6	0.7	0.8	0.85	0.9	0.93	0.95	0.97	0.99
330	314	239	205	190	182	174	167	166	166	164
319	300	221	198	186	181	175	172	171	170	170
314	365	289	231	195	180	173	170	168	167	165
303	291	231	188	171	163	157	154	151	150	149
329	326	251	214	195	187	180	177	177	176	175
313	309	240	213	200	196	188	185	184	183	182
308	331	249	193	168	159	152	150	149	149	148
326	293	243	223	209	205	202	199	198	198	197
305	298	234	196	178	175	168	166	166	165	164
314	307	237	201	183	177	170	170	169	167	167
series
	cutoff=0.5	0.6	0.7	0.8	0.85	0.9	0.93	0.95	0.97	0.99
threshold=5	119	101	92	89	89	87	87	87	87	87
threshold=4	140	109	97	92	91	87	87	87	87	87
threshold=3	158	116	100	93	92	87	87	87	87	87
Wheat
pairwise-28 pairs
Before	cutoff=0.5	0.6	0.7	0.8	0.85	0.9	0.93	0.95	0.97	0.99
308	396	395	390	372	356	327	308	288	255	193
340	436	435	431	417	392	365	330	303	281	238
350	433	433	428	415	398	365	339	316	290	240
338	429	428	425	409	388	363	333	308	265	223
362	456	454	445	429	417	376	338	316	275	229
367	460	458	452	435	411	383	355	325	288	236
310	404	404	397	380	365	343	319	299	258	196
322	407	405	399	390	372	338	315	297	253	201
316	399	398	397	384	365	335	312	291	259	222
319	388	387	380	365	344	326	310	285	260	225
313	404	401	397	386	364	327	303	277	247	202
324	410	410	406	395	375	347	317	294	257	202
313	395	394	388	372	343	318	299	284	258	213
353	442	442	438	429	419	381	353	342	305	243
353	434	432	430	418	397	370	340	324	291	248
369	457	454	451	434	413	383	348	334	297	247
383	471	470	467	454	432	405	377	357	318	259
314	403	402	399	381	362	329	308	297	268	207
355	430	429	424	406	398	371	352	329	301	249
360	446	442	435	426	406	373	348	332	301	244
372	456	454	450	437	421	392	364	346	312	256
338	424	423	418	406	383	355	336	317	288	236
357	438	438	431	418	401	376	353	336	301	245
365	448	445	445	434	415	383	361	346	309	255
317	393	392	387	376	362	347	324	311	271	225
390	479	477	473	449	432	401	378	359	318	269
323	408	407	402	385	370	339	322	304	276	217
334	422	422	420	404	376	345	327	306	264	213
series
	cutoff=0.5	0.6	0.7	0.8	0.85	0.9	0.93	0.95	0.97	0.99
threshold=8	104	104	100	95	93	92	89	88	87	84
threshold=7	136	136	130	118	115	111	106	104	101	91
threshold=6	159	159	152	140	135	125	116	112	108	96
threshold=5	190	189	182	169	160	144	131	126	119	103

## Sheet: SW-area
Standard_mixture
pairwise-45pairs
Before	cutoff=0.5	0.6	0.7	0.8	0.85	0.9	0.93	0.95	0.97	0.99
68	81	76	76	76	75	74	73	73	72	71
71	78	76	76	76	75	74	74	74	73	72
70	79	76	75	74	74	73	73	73	73	71
66	76	72	71	71	70	70	70	70	69	67
64	77	73	73	70	70	70	70	69	69	67
67	77	74	74	74	73	73	73	72	72	70
70	78	76	75	74	74	74	74	73	72	72
69	78	75	73	72	72	72	71	71	71	69
66	73	71	71	71	71	71	71	71	71	69
68	74	72	72	72	71	70	70	69	69	69
69	73	71	71	70	70	70	70	70	69	69
63	72	69	69	69	68	67	65	65	65	64
68	72	71	70	69	69	69	69	69	69	69
68	73	72	71	71	71	70	69	69	68	67
68	74	72	72	70	70	70	69	69	68	68
67	78	75	73	72	72	69	67	67	67	66
67	71	70	70	70	70	69	69	69	69	68
72	75	74	73	73	73	73	73	73	73	72
67	71	71	71	70	69	69	69	69	68	67
67	73	72	71	70	69	69	69	68	68	68
70	73	72	72	72	71	71	71	71	71	70
71	75	74	74	73	72	72	72	72	72	71
68	75	74	73	73	73	73	71	71	70	69
70	74	73	73	72	71	71	71	71	71	70
66	73	72	71	70	69	69	69	69	69	66
67	72	70	70	69	69	69	69	68	68	67
70	70	70	70	70	70	70	70	70	70	70
71	73	72	72	72	72	72	72	72	72	72
69	73	73	73	72	72	71	70	70	70	69
69	71	71	71	71	71	71	70	70	70	70
64	69	68	68	67	66	66	66	66	65	65
65	71	70	69	69	68	68	68	68	68	65
65	72	70	70	69	68	68	68	68	68	65
64	75	73	73	72	70	68	68	67	67	65
67	72	71	71	70	68	68	68	68	67	66
68	72	72	72	71	71	71	71	69	69	68
67	73	73	72	71	71	70	70	69	69	69
64	73	70	69	69	69	68	68	67	67	66
68	70	69	69	69	69	69	69	68	68	68
69	71	71	71	70	70	70	70	70	70	70
66	71	71	70	70	70	69	69	69	68	67
69	70	70	70	70	70	70	70	70	70	70
69	75	73	73	72	71	71	71	71	71	70
69	72	71	71	71	71	71	71	71	71	71
67	74	72	72	71	71	71	70	70	70	70
series
	Before	cutoff=0.5	0.6	0.7	0.8	0.85	0.9	0.93	0.95	0.97	0.99
threshold=10	53	63	65	65	65	64	64	64	64	64	63
threshold=9	53	66	67	67	67	66	66	66	66	66	64
threshold=8	53	67	67	67	67	66	66	66	66	66	64
threshold=7	53	68	67	67	67	66	66	66	66	66	64
threshold=6	53	69	67	67	67	66	66	66	66	66	64
Mice
pairwise-10pairs
Before	cutoff=0.5	0.6	0.7	0.8	0.85	0.9	0.93	0.95	0.97	0.99
306	440	358	321	300	282	256	240	219	197	144
292	420	349	314	288	270	248	228	214	186	151
294	424	342	325	296	271	246	228	211	182	142
267	402	323	294	267	245	224	208	192	178	138
295	419	353	328	302	283	252	236	225	205	168
307	425	356	333	299	285	260	244	223	208	172
273	400	324	291	261	251	228	214	204	192	148
298	388	365	347	326	313	291	271	257	232	201
261	369	334	315	293	271	243	230	218	205	172
289	406	335	312	283	274	250	238	226	205	167
series
	Before	cutoff=0.5	0.6	0.7	0.8	0.85	0.9	0.93	0.95	0.97	0.99
threshold=5	33	82	102	109	108	106	97	88	81	77	65
threshold=4	33	132	143	138	132	124	113	102	94	87	66
threshold=3	33	198	183	168	156	146	127	115	105	97	72
Wheat
pairwise-28pairs
Before	cutoff=0.5	0.6	0.7	0.8	0.85	0.9	0.93	0.95	0.97	0.99
263	386	317	282	271	259	240	228	213	191	158
313	450	387	346	329	320	304	287	263	246	199
302	433	350	316	307	295	282	268	255	238	201
298	443	360	319	304	296	280	263	249	224	187
317	459	379	329	311	305	282	269	254	225	178
319	458	395	346	331	319	301	284	263	245	192
278	405	335	297	281	273	261	250	232	208	167
262	386	318	282	269	262	243	231	223	207	163
267	387	317	291	279	272	250	238	225	211	176
274	392	335	294	288	282	266	257	249	224	181
273	398	304	282	268	257	241	222	213	189	157
282	409	331	296	279	270	252	233	221	202	165
271	382	330	309	296	284	267	250	243	224	186
306	432	366	335	324	308	292	279	272	251	212
302	432	365	325	315	307	296	285	274	257	212
320	444	380	346	339	326	310	295	284	259	220
327	467	403	358	343	335	311	295	282	258	215
273	410	332	308	295	287	274	255	243	227	176
315	439	383	333	320	310	296	281	269	253	216
321	457	379	334	317	310	292	283	270	248	213
331	471	378	353	334	320	308	295	279	258	224
295	432	357	324	304	291	278	269	254	233	197
295	405	371	335	322	315	302	294	281	256	216
318	455	374	333	320	308	288	276	266	250	214
287	413	356	313	298	290	280	272	261	240	200
343	479	410	356	344	326	304	291	278	259	230
281	403	316	291	280	271	261	251	237	219	180
299	435	357	317	298	279	263	246	234	217	180
series
	Before	cutoff=0.5	0.6	0.7	0.8	0.85	0.9	0.93	0.95	0.97	0.99
threshold=8	30	50	78	97	93	92	95	91	87	75	61
threshold=7	30	77	104	117	106	101	102	98	93	79	63
threshold=6	30	101	122	128	114	110	107	103	98	82	65
threshold=5	30	143	143	142	126	119	114	110	104	86	69

## Sheet: EBM-similarity
Standard mixture
pairwise-45 pairs
Before	cutoff=0.5	0.6	0.7	0.8	0.85	0.9	0.93	0.95	0.97	0.99
63	81	81	79	76	75	72	69	69	67	56
71	83	82	81	81	81	81	80	78	75	61
68	83	82	81	79	79	78	77	77	74	58
62	80	80	79	78	76	72	72	72	67	51
69	83	81	81	80	79	79	78	76	69	57
72	83	83	83	83	83	82	82	78	70	61
73	85	85	84	82	81	79	78	75	73	61
73	78	77	77	77	77	76	74	71	70	68
68	78	78	78	78	77	75	74	74	72	62
70	76	75	73	72	70	70	70	70	69	68
63	73	72	71	69	68	67	65	65	64	63
63	76	76	75	72	72	69	69	69	68	55
68	78	78	77	76	75	75	75	75	73	59
71	81	81	80	77	77	76	76	76	72	60
71	81	81	80	75	74	73	73	73	72	61
71	81	80	80	76	76	74	73	73	73	62
68	73	73	73	71	69	69	69	69	68	65
63	73	73	71	70	68	67	64	64	64	62
61	72	71	69	68	65	63	63	63	63	59
69	72	72	71	71	71	71	71	71	71	67
72	82	82	81	80	79	78	78	78	76	62
70	81	81	78	77	77	75	75	75	75	61
72	81	81	80	80	79	78	77	77	77	63
67	73	73	71	71	70	69	69	69	69	65
58	71	71	70	68	67	64	62	61	60	56
69	74	74	74	73	72	72	72	72	72	67
72	80	80	80	78	78	78	78	78	77	62
73	84	84	82	80	79	77	77	77	75	61
74	84	83	82	81	81	80	79	79	78	62
66	74	74	73	72	71	70	69	69	67	63
68	69	69	68	68	67	67	67	66	66	66
71	75	75	74	72	72	72	71	70	70	64
72	80	80	79	77	76	75	75	75	67	60
70	82	82	80	78	78	78	76	76	73	60
69	79	78	76	75	74	74	73	73	70	60
72	78	77	77	75	73	73	73	73	73	65
74	85	83	83	80	78	78	78	78	71	62
69	80	80	79	79	78	78	77	76	69	59
68	80	80	79	79	76	76	76	74	71	58
73	82	81	81	79	77	76	76	74	69	62
68	81	81	81	80	78	75	75	73	67	58
70	82	81	81	80	79	79	79	76	71	59
70	78	76	75	75	74	71	71	71	70	65
69	77	77	76	76	74	74	74	74	71	64
72	79	78	77	77	77	77	77	76	72	66
series
	cutoff=0.5	0.6	0.7	0.8	0.85	0.9	0.93	0.95	0.97	0.99
threshold=10	53	53	52	51	50	47	44	43	40	41
threshold=9	57	57	56	56	55	52	49	49	43	41
threshold=8	58	57	56	56	55	52	49	49	45	41
threshold=7	61	60	59	59	57	54	51	51	46	41
threshold=6	66	65	64	64	62	59	56	56	46	41
Mice
pairwise-10 pairs
Before	cutoff=0.5	0.6	0.7	0.8	0.85	0.9	0.93	0.95	0.97	0.99
310	390	382	363	302	258	211	182	172	159	154
311	384	376	355	291	240	203	184	171	165	157
285	384	376	345	288	230	187	158	140	132	132
270	348	341	320	266	220	187	163	153	142	139
381	445	432	376	308	267	219	203	195	176	170
280	373	360	341	289	244	202	176	162	149	145
199	313	297	276	247	209	157	132	121	105	104
366	418	411	393	321	281	238	216	201	191	185
209	314	302	277	247	213	173	154	138	123	123
259	366	347	326	272	229	185	162	144	133	130
series
	cutoff=0.5	0.6	0.7	0.8	0.85	0.9	0.93	0.95	0.97	0.99
threshold=5	100	93	85	69	69	67	65	66	66	66
threshold=4	134	123	112	91	85	76	68	69	66	66
threshold=3	188	171	159	122	111	89	78	76	67	66
Wheat
pairwise-28 pairs
Before	cutoff=0.5	0.6	0.7	0.8	0.85	0.9	0.93	0.95	0.97	0.99
328	405	401	385	342	286	220	183	170	158	157
374	463	456	433	378	318	253	222	206	189	187
368	455	450	434	387	318	250	216	195	181	179
422	500	493	468	381	322	259	222	204	192	189
440	519	510	497	408	336	266	219	198	181	179
423	507	501	481	397	329	259	219	196	187	182
352	433	428	408	357	297	224	185	168	160	158
350	421	415	401	368	300	233	194	183	171	166
341	420	410	396	369	308	237	204	183	171	167
371	438	432	420	373	309	246	206	187	175	170
424	497	488	469	388	317	245	202	181	163	160
378	459	451	436	385	314	233	197	179	167	163
329	397	390	381	347	299	231	201	189	182	175
364	436	433	415	390	334	269	237	219	203	196
379	449	443	437	393	340	277	247	224	210	202
426	499	496	479	409	342	284	245	228	209	201
406	491	487	471	420	357	282	244	223	206	200
322	406	401	385	356	298	224	192	178	169	162
380	456	454	438	402	332	257	228	210	194	188
437	506	500	488	419	350	280	245	225	211	203
426	505	499	486	424	363	281	249	228	215	209
316	402	393	377	358	309	233	202	187	176	169
418	494	486	474	417	345	271	240	221	203	196
396	471	469	449	416	355	275	246	230	218	206
349	427	418	407	366	309	235	207	195	181	176
435	520	514	498	426	355	285	254	233	219	213
317	403	395	386	355	302	239	203	189	172	165
340	424	415	398	364	306	236	204	190	178	171
series
	cutoff=0.5	0.6	0.7	0.8	0.85	0.9	0.93	0.95	0.97	0.99
threshold=8	92	88	81	72	74	76	76	76	76	76
threshold=7	120	112	102	87	85	83	82	78	76	76
threshold=6	137	127	112	96	89	86	83	79	76	76
threshold=5	153	143	127	107	99	95	85	81	77	76

## Sheet: mSPA-similarity
Standard mixture
pairwise-45 pairs
Before	cutoff=0.5	0.6	0.7	0.8	0.85	0.9	0.93	0.95	0.97	0.99
75	78	75	74	74	74	74	74	74	73	73
74	76	74	72	72	72	72	72	72	71	71
74	77	74	72	71	71	71	71	71	71	71
72	74	71	67	67	67	67	67	67	67	67
72	72	71	71	71	71	71	71	71	71	71
72	73	72	71	71	71	71	71	71	71	71
72	75	73	70	70	70	69	69	69	69	69
74	75	73	73	73	73	73	73	73	73	73
72	74	72	71	71	71	71	71	71	70	70
71	74	72	72	72	72	72	72	72	72	72
73	73	73	73	73	73	73	73	73	73	73
70	73	70	69	68	68	68	68	68	68	68
72	72	72	72	72	72	72	72	72	72	72
72	73	72	72	72	72	72	72	71	71	71
71	74	71	71	71	70	70	70	70	70	70
73	78	76	76	75	74	73	72	72	71	71
72	72	72	72	72	72	72	72	72	72	72
74	74	74	74	74	74	74	74	74	74	74
71	72	71	71	70	70	70	68	68	68	68
70	71	71	71	71	70	70	70	70	70	70
72	72	72	72	72	72	72	72	72	72	72
70	72	71	71	71	71	71	71	71	70	70
70	73	72	72	71	71	71	71	71	71	71
72	74	74	73	73	73	73	72	72	71	71
71	70	69	69	69	69	69	69	69	69	69
69	70	70	69	69	69	69	69	69	69	69
71	71	71	70	70	70	70	70	70	70	70
69	71	70	70	70	70	70	70	69	69	69
70	71	71	71	71	70	70	70	70	70	70
72	72	72	71	71	71	71	71	71	71	71
69	69	67	67	67	67	67	67	67	67	67
69	70	69	68	67	67	67	67	67	67	67
67	69	68	67	67	67	67	67	67	67	67
71	77	75	73	70	69	69	69	69	69	69
69	71	71	70	69	68	68	68	68	68	68
71	72	72	71	71	71	71	70	70	70	70
71	72	72	72	72	72	71	71	71	71	71
70	74	74	72	71	70	70	68	68	68	68
70	70	70	70	70	70	70	70	70	70	70
70	70	70	70	70	70	70	70	70	70	70
70	73	73	71	69	69	69	69	69	69	69
71	71	71	71	71	71	71	71	71	71	71
72	75	73	73	73	73	72	72	72	72	71
72	73	73	72	72	72	72	72	72	72	72
74	74	73	73	73	73	73	73	73	73	73
series
	cutoff=0.5	0.6	0.7	0.8	0.85	0.9	0.93	0.95	0.97	0.99
threshold=10	66	63	63	63	63	63	63	63	63	63
threshold=9	68	64	64	64	64	64	64	64	63	63
threshold=8	68	65	64	64	64	64	64	64	63	63
threshold=7	68	65	64	64	64	64	64	64	63	63
threshold=6	68	65	64	64	64	64	64	64	63	63
Mice
pairwise-10 pairs
Before	cutoff=0.5	0.6	0.7	0.8	0.85	0.9	0.93	0.95	0.97	0.99
330	318	243	212	196	190	186	181	179	178	176
312	321	241	207	187	181	179	175	173	170	170
309	306	234	197	180	178	169	167	164	162	161
302	310	231	200	181	173	166	165	165	160	159
326	324	257	217	196	190	186	184	183	181	181
310	283	228	212	195	190	184	181	181	178	178
301	310	218	190	173	164	156	153	153	153	151
333	338	276	230	211	207	202	197	197	196	193
311	340	269	220	195	186	182	177	175	173	173
306	285	239	205	191	181	175	174	174	171	171
series
	cutoff=0.5	0.6	0.7	0.8	0.85	0.9	0.93	0.95	0.97	0.99
threshold=5	123	102	92	91	90	90	89	89	89	89
threshold=4	148	113	96	92	91	90	89	89	89	89
threshold=3	162	115	96	92	91	90	89	89	89	89
Wheat
pairwise-28 pairs
Before	cutoff=0.5	0.6	0.7	0.8	0.85	0.9	0.93	0.95	0.97	0.99
312	389	388	384	368	350	328	301	291	264	206
347	430	429	426	417	399	371	346	316	291	249
346	425	425	422	413	397	363	340	315	285	242
340	423	422	421	410	395	365	332	309	269	229
367	453	450	443	428	410	380	347	322	283	238
379	473	471	466	447	422	394	357	329	282	236
313	405	405	399	385	365	342	317	295	251	195
319	401	399	395	379	358	333	312	295	265	210
322	402	402	400	385	362	343	320	295	263	225
310	379	378	372	358	339	321	308	289	262	223
316	406	402	396	387	369	333	309	285	258	206
328	416	416	414	398	379	348	322	290	255	204
310	389	388	381	368	351	325	307	286	256	213
355	434	433	431	422	404	372	348	337	307	256
355	426	425	423	413	397	373	347	327	304	254
367	447	445	441	429	415	380	350	328	298	252
379	459	458	455	448	430	407	370	344	318	265
316	404	403	400	384	369	342	315	296	264	208
353	431	431	426	410	400	369	343	324	295	245
364	445	440	435	429	409	382	362	342	303	251
374	449	446	444	433	416	386	364	346	321	265
329	408	407	404	394	377	353	330	313	283	233
357	440	438	433	424	408	378	352	326	286	239
367	448	445	444	435	420	384	359	338	301	258
321	398	398	392	380	369	349	330	309	268	221
386	474	471	467	451	436	407	381	353	321	271
316	401	401	400	386	368	336	307	287	263	212
323	415	415	412	402	383	351	323	298	252	203
series
	cutoff=0.5	0.6	0.7	0.8	0.85	0.9	0.93	0.95	0.97	0.99
threshold=8	107	106	105	102	101	96	93	91	89	87
threshold=7	132	131	130	123	122	116	111	109	106	96
threshold=6	155	154	151	144	142	127	120	116	112	101
threshold=5	181	179	176	167	164	140	131	125	121	107

## Sheet: SW-similarity
Standard_mixture
pairwise-45pairs
Before	cutoff=0.5	0.6	0.7	0.8	0.85	0.9	0.93	0.95	0.97	0.99
69	79	76	76	76	75	74	73	73	73	71
69	76	75	75	75	74	74	74	74	74	74
69	76	75	75	74	74	74	73	73	73	71
64	76	72	72	72	71	71	71	70	69	65
66	74	73	73	71	71	71	71	71	71	70
68	73	73	73	73	73	73	73	71	71	71
71	77	74	74	74	74	73	73	72	71	71
71	77	74	73	72	72	72	72	72	72	71
69	75	73	72	72	72	72	72	72	72	71
69	75	73	72	72	71	70	70	70	70	70
69	72	71	71	70	70	70	70	70	69	69
63	72	69	69	69	68	68	66	66	65	63
66	72	70	69	69	69	69	69	69	69	69
67	72	71	71	71	71	70	70	69	69	68
67	73	71	71	71	71	70	70	69	69	69
69	76	74	73	72	72	70	69	69	69	69
69	71	70	70	70	70	69	69	69	69	69
70	75	75	73	73	73	73	73	73	72	72
64	75	72	71	70	69	69	69	69	67	65
66	72	72	70	70	69	69	69	69	69	69
68	74	73	72	72	71	71	71	71	70	70
67	73	73	73	73	72	72	72	71	71	70
69	73	73	72	72	72	72	72	72	71	71
69	72	72	72	72	71	71	71	71	71	71
66	72	71	70	70	69	69	69	69	69	66
65	70	69	69	69	69	69	69	69	68	68
67	71	70	70	70	70	70	70	70	69	69
68	72	72	72	72	72	72	71	71	70	70
68	73	72	72	71	71	71	71	71	70	70
69	71	71	71	71	71	71	70	70	69	69
61	70	69	69	69	68	68	68	68	66	64
63	70	69	69	69	68	68	68	68	68	64
63	72	69	69	69	68	68	68	66	65	63
64	74	72	72	72	70	69	69	68	68	65
65	72	71	71	70	68	68	68	68	67	65
67	72	71	71	70	70	70	70	70	70	70
65	74	73	73	71	71	70	70	69	69	68
65	72	70	69	69	69	68	68	68	68	68
66	70	70	70	70	69	69	69	69	69	69
68	72	71	71	70	70	70	70	70	69	69
67	72	72	71	71	71	71	70	70	69	68
68	71	71	71	70	70	70	70	70	70	70
69	75	73	73	71	71	70	70	70	69	69
69	72	72	72	72	72	71	71	71	71	71
69	74	73	73	72	71	71	71	71	71	71
series
	Before	cutoff=0.5	0.6	0.7	0.8	0.85	0.9	0.93	0.95	0.97	0.99
threshold=10	46	60	63	65	65	64	64	64	64	63	61
threshold=9	46	66	67	68	68	67	67	67	67	66	62
threshold=8	46	68	67	68	68	67	67	67	67	66	62
threshold=7	46	70	68	68	68	67	67	67	67	66	62
threshold=6	46	71	68	68	68	67	67	67	67	66	62
Mice
pairwise-10pairs
Before	cutoff=0.5	0.6	0.7	0.8	0.85	0.9	0.93	0.95	0.97	0.99
297	438	366	326	306	293	274	255	232	201	142
290	421	354	317	289	275	251	228	217	189	149
286	417	344	320	290	266	240	223	208	180	141
271	395	323	291	270	252	235	216	202	184	147
292	413	352	330	307	290	260	246	237	216	169
300	423	357	330	306	291	265	247	228	205	160
269	397	333	300	272	257	235	219	207	189	143
280	393	366	345	323	310	287	268	253	227	192
285	396	332	308	282	267	237	224	215	199	168
289	414	345	319	286	275	248	235	221	200	165
series
	Before	cutoff=0.5	0.6	0.7	0.8	0.85	0.9	0.93	0.95	0.97	0.99
threshold=5	30	82	105	110	110	107	102	95	92	79	63
threshold=4	30	135	147	140	137	129	119	112	108	91	67
threshold=3	30	206	188	167	156	146	136	127	121	99	72
Wheat
pairwise-28pairs
Before	cutoff=0.5	0.6	0.7	0.8	0.85	0.9	0.93	0.95	0.97	0.99
270	385	309	274	269	261	244	233	219	199	172
291	417	397	359	344	331	312	299	278	259	211
311	433	348	312	306	298	285	275	263	245	203
293	435	358	318	309	300	286	271	259	223	186
318	453	378	337	320	311	293	279	265	245	193
316	459	399	348	333	322	302	287	268	246	201
268	402	324	288	275	259	245	238	225	202	166
272	393	324	292	280	271	253	242	233	215	173
264	391	315	293	284	275	257	245	237	223	185
263	384	333	293	288	279	264	255	247	219	183
270	403	312	280	266	256	246	232	218	194	161
269	409	328	293	277	269	250	234	219	197	156
258	362	343	316	307	294	282	267	257	240	195
317	446	375	335	328	314	299	289	278	257	217
310	440	363	329	318	315	306	294	276	259	219
311	419	388	352	344	333	314	301	290	270	232
331	450	419	370	356	347	327	313	296	272	232
273	409	331	303	292	285	272	254	244	223	179
312	436	365	323	314	304	293	283	271	251	211
325	463	382	341	326	317	303	290	278	250	208
329	454	372	344	335	324	313	302	290	265	231
290	419	351	318	300	286	272	264	255	231	194
291	404	374	335	322	315	300	289	276	250	206
315	440	378	333	322	313	298	287	274	256	217
282	409	351	307	294	289	277	267	254	226	194
338	478	412	360	346	333	319	306	286	269	235
278	404	315	290	279	268	259	246	234	213	174
292	428	349	315	296	283	264	251	237	217	178
series
	Before	cutoff=0.5	0.6	0.7	0.8	0.85	0.9	0.93	0.95	0.97	0.99
threshold=8	27	53	85	104	105	106	103	100	92	79	68
threshold=7	27	85	103	117	113	114	111	107	96	82	70
threshold=6	27	103	117	127	122	122	118	114	101	86	73
threshold=5	27	132	134	137	132	128	124	120	106	90	76
